# Supplementary material for: Single-cell analysis reveals crosstalk between TREM1-positive myeloid cells and cancer-associated fibroblasts in colorectal cancer progression
Source: J Gastroenterol. 2026 Apr 27;61(8):1104–22. doi: 10.1007/s00535-026-02430-4 (PMC13407760; doi:10.1007/s00535-026-02430-4)
Supplement: Supplementary file 13 — Supplementary file13 (XLSX 13 KB) [file 535_2026_2430_MOESM13_ESM.xlsx]

## Sheet: 工作表1
Candidate Myeloid Marker Genes and Their Prognostic Significance in the TCGA Cohort
Order	REC1.genelist	HR (univariate).PFI	p-value	HR (univariate).OS	p-value
1	ACSL1	1.112 (0.909-1.359)	0.3019	1.103 (0.885-1.375)	0.3816
2	CCL22	0.935 (0.827-1.056)	0.2797	0.894 (0.786-1.016)	0.0859
3	CCL3	1.092 (0.961-1.241)	0.1774	1.040 (0.906-1.193)	0.5789
4	CCL3L1	1.148 (1.023-1.288)	0.0189	1.025 (0.907-1.159)	0.6893
5	CFP	0.961 (0.822-1.123)	0.6154	0.980 (0.827-1.162)	0.816
6	CSTA	0.970 (0.852-1.104)	0.6469	1.065 (0.927-1.224)	0.374
7	CXCL2	0.890 (0.786-1.008)	0.0666	0.874 (0.763-1.002)	0.0529
8	FAM49A	1.070 (0.939-1.219)	0.3127	1.071 (0.931-1.233)	0.3355
9	FGR	1.026 (0.899-1.171)	0.6981	1.067 (0.925-1.230)	0.374
10	FPR1	1.020 (0.921-1.131)	0.7017	0.983 (0.881-1.097)	0.7577
11	FSCN1	1.138 (0.999-1.296)	0.0515	1.128 (0.979-1.300)	0.0955
12	G0S2	1.164 (1.018-1.330)	0.0265	1.271 (1.095-1.474)	0.0016
13	GADD45B	1.252 (1.018-1.541)	0.0334	1.456 (1.153-1.838)	0.0016
14	GK	0.966 (0.779-1.199)	0.7561	0.938 (0.746-1.181)	0.5877
15	IDO1	0.930 (0.851-1.016)	0.1087	0.970 (0.880-1.068)	0.5304
16	IL1B	1.003 (0.902-1.115)	0.9575	0.964 (0.861-1.078)	0.5174
17	IL1RN	1.028 (0.919-1.150)	0.6301	0.973 (0.866-1.094)	0.648
18	LAMP3	1.030 (0.860-1.234)	0.7483	0.987 (0.817-1.192)	0.8922
19	LILRB2	0.970 (0.856-1.099)	0.6325	0.987 (0.861-1.131)	0.852
20	LST1	0.963 (0.827-1.121)	0.6249	1.038 (0.877-1.228)	0.6635
21	NFKBIA	1.065 (0.774-1.467)	0.6975	1.057 (0.754-1.481)	0.7485
22	NFKBID	1.062 (0.837-1.348)	0.619	1.070 (0.823-1.392)	0.6146
23	NFKBIZ	0.989 (0.825-1.185)	0.9047	0.838 (0.690-1.018)	0.0757
24	NLRP3	1.035 (0.877-1.220)	0.6861	0.982 (0.823-1.173)	0.8432
25	OSM	1.078 (0.965-1.203)	0.1841	1.042 (0.924-1.176)	0.5001
26	PLEK	1.006 (0.891-1.137)	0.9211	0.982 (0.861-1.121)	0.7894
27	PTGS2	1.032 (0.935-1.138)	0.5345	0.944 (0.850-1.049)	0.2834
28	RBP7	1.269 (1.084-1.485)	0.0031	1.336 (1.121-1.593)	0.0012
29	RNF144B	1.052 (0.846-1.309)	0.6458	1.012 (0.801-1.278)	0.9224
30	S100A9	1.013 (0.900-1.141)	0.8304	0.993 (0.873-1.130)	0.9192
31	SERPINA1	0.889 (0.800-0.988)	0.0295	0.899 (0.798-1.013)	0.0792
32	SLC11A1	1.163 (1.032-1.310)	0.0135	1.176 (1.032-1.340)	0.0149
33	SNAI1	1.314 (1.042-1.656)	0.021	1.432 (1.106-1.854)	0.0064
34	SOCS3	1.104 (0.930-1.310)	0.2577	1.177 (0.979-1.415)	0.0832
35	STX11	1.024 (0.882-1.189)	0.7535	1.073 (0.914-1.260)	0.3864
36	TNFAIP2	1.254 (1.059-1.483)	0.0085	1.204 (1.000-1.450)	0.0505
37	TREM1	1.104 (1.000-1.219)	0.0497	1.052 (0.945-1.171)	0.3567
38	TYMP	1.011 (0.865-1.182)	0.8889	1.078 (0.912-1.273)	0.378
39	VEGFA	1.545 (1.146-2.084)	0.0043	1.222 (0.893-1.673)	0.2101
