# Supplementary material for: Single-cell analysis reveals crosstalk between TREM1-positive myeloid cells and cancer-associated fibroblasts in colorectal cancer progression
Source: J Gastroenterol. 2026 Apr 27;61(8):1104–22. doi: 10.1007/s00535-026-02430-4 (PMC13407760; doi:10.1007/s00535-026-02430-4)
Supplement: Supplementary file 14 — Supplementary file14 (XLSX 11 KB [file 535_2026_2430_MOESM14_ESM.xlsx]

## Sheet: 工作表1
Candidate Stroma Marker Genes and Their Prognostic Significance in the TCGA Cohort
Gene	HR (univariate).PFI	p-value	HR (univariate).OS	p-value
ALDH1B1	0.773 (0.598-0.999)	0.0492	0.780 (0.588-1.036)	0.0867
CSRP2	1.385 (1.115-1.720)	0.0032	1.423 (1.118-1.811)	0.0041
NRP2	1.274 (1.095-1.484)	0.0018	1.202 (1.017-1.420)	0.0307
ACTA2	1.181 (1.024-1.362)	0.0222	1.196 (1.025-1.396)	0.023
