# Supplementary material for: Single-cell analysis reveals crosstalk between TREM1-positive myeloid cells and cancer-associated fibroblasts in colorectal cancer progression
Source: J Gastroenterol. 2026 Apr 27;61(8):1104–22. doi: 10.1007/s00535-026-02430-4 (PMC13407760; doi:10.1007/s00535-026-02430-4)
Supplement: Supplementary file 15 — Supplementary file15 (XLSX 83 KB [file 535_2026_2430_MOESM15_ESM.xlsx]

## Sheet: Supplementary Table 6
CellChat-Based Mapping of Cell–Cell Interaction Networks in the CRC Tumor Microenvironment
source	target	ligand	receptor	prob	pval	interaction_name	interaction_name_2	pathway_name	annotation	evidence
Epithelial cells	TREM1-_Myeloid	GDF15	TGFBR2	0.000797231	0	GDF15_TGFBR2	GDF15 - TGFBR2	GDF	Secreted Signaling	KEGG: hsa04350
Epithelial cells	ACTA2+_Stromal cells	GDF15	TGFBR2	0.00126252	0	GDF15_TGFBR2	GDF15 - TGFBR2	GDF	Secreted Signaling	KEGG: hsa04350
Epithelial cells	Mast cells	GDF15	TGFBR2	0.000903115	0	GDF15_TGFBR2	GDF15 - TGFBR2	GDF	Secreted Signaling	KEGG: hsa04350
Epithelial cells	ACTA2-_Stromal cells	GDF15	TGFBR2	0.00147494	0	GDF15_TGFBR2	GDF15 - TGFBR2	GDF	Secreted Signaling	KEGG: hsa04350
Epithelial cells	Endothelial cells	GDF15	TGFBR2	0.00629082	0	GDF15_TGFBR2	GDF15 - TGFBR2	GDF	Secreted Signaling	KEGG: hsa04350
ACTA2-_Stromal cells	ACTA2+_Stromal cells	FGF7	FGFR1	0.00131523	0	FGF7_FGFR1	FGF7 - FGFR1	FGF	Secreted Signaling	PMC: 4393358
ACTA2-_Stromal cells	ACTA2-_Stromal cells	FGF7	FGFR1	0.00257975	0	FGF7_FGFR1	FGF7 - FGFR1	FGF	Secreted Signaling	PMC: 4393358
Epithelial cells	Endothelial cells	VEGFA	FLT1	0.00509987	0	VEGFA_VEGFR1	VEGFA - VEGFR1	VEGF	Secreted Signaling	KEGG: hsa04370; PMID: 16633338
TREM1+_Myeloid	Endothelial cells	VEGFA	FLT1	0.0138247	0	VEGFA_VEGFR1	VEGFA - VEGFR1	VEGF	Secreted Signaling	KEGG: hsa04370; PMID: 16633338
Mast cells	Endothelial cells	VEGFA	FLT1	0.0159753	0	VEGFA_VEGFR1	VEGFA - VEGFR1	VEGF	Secreted Signaling	KEGG: hsa04370; PMID: 16633338
ACTA2-_Stromal cells	Endothelial cells	VEGFA	FLT1	0.00778926	0	VEGFA_VEGFR1	VEGFA - VEGFR1	VEGF	Secreted Signaling	KEGG: hsa04370; PMID: 16633338
Epithelial cells	Endothelial cells	VEGFA	KDR	0.00193613	0	VEGFA_VEGFR2	VEGFA - VEGFR2	VEGF	Secreted Signaling	KEGG: hsa04370; PMID: 16633338
TREM1+_Myeloid	Endothelial cells	VEGFA	KDR	0.00527716	0	VEGFA_VEGFR2	VEGFA - VEGFR2	VEGF	Secreted Signaling	KEGG: hsa04370; PMID: 16633338
Mast cells	Endothelial cells	VEGFA	KDR	0.00610632	0	VEGFA_VEGFR2	VEGFA - VEGFR2	VEGF	Secreted Signaling	KEGG: hsa04370; PMID: 16633338
ACTA2-_Stromal cells	Endothelial cells	VEGFA	KDR	0.0029621	0	VEGFA_VEGFR2	VEGFA - VEGFR2	VEGF	Secreted Signaling	KEGG: hsa04370; PMID: 16633338
Plasma B cells	Endothelial cells	VEGFB	FLT1	0.00279627	0	VEGFB_VEGFR1	VEGFB - VEGFR1	VEGF	Secreted Signaling	KEGG: hsa04370; PMID: 16633338
TREM1-_Myeloid	Endothelial cells	VEGFB	FLT1	0.0106094	0	VEGFB_VEGFR1	VEGFB - VEGFR1	VEGF	Secreted Signaling	KEGG: hsa04370; PMID: 16633338
TREM1+_Myeloid	Endothelial cells	VEGFB	FLT1	0.00815015	0	VEGFB_VEGFR1	VEGFB - VEGFR1	VEGF	Secreted Signaling	KEGG: hsa04370; PMID: 16633338
ACTA2+_Stromal cells	Endothelial cells	VEGFB	FLT1	0.0118162	0	VEGFB_VEGFR1	VEGFB - VEGFR1	VEGF	Secreted Signaling	KEGG: hsa04370; PMID: 16633338
Mast cells	Endothelial cells	VEGFB	FLT1	0.0110013	0	VEGFB_VEGFR1	VEGFB - VEGFR1	VEGF	Secreted Signaling	KEGG: hsa04370; PMID: 16633338
ACTA2-_Stromal cells	Endothelial cells	VEGFB	FLT1	0.0128205	0	VEGFB_VEGFR1	VEGFB - VEGFR1	VEGF	Secreted Signaling	KEGG: hsa04370; PMID: 16633338
Epithelial cells	Endothelial cells	VEGFA	FLT1_KDR	0.0032762	0	VEGFA_VEGFR1R2	VEGFA - VEGFR1R2	VEGF	Secreted Signaling	PMID: 16633338
TREM1+_Myeloid	Endothelial cells	VEGFA	FLT1_KDR	0.00890906	0	VEGFA_VEGFR1R2	VEGFA - VEGFR1R2	VEGF	Secreted Signaling	PMID: 16633338
Mast cells	Endothelial cells	VEGFA	FLT1_KDR	0.010303	0	VEGFA_VEGFR1R2	VEGFA - VEGFR1R2	VEGF	Secreted Signaling	PMID: 16633338
ACTA2-_Stromal cells	Endothelial cells	VEGFA	FLT1_KDR	0.00500874	0	VEGFA_VEGFR1R2	VEGFA - VEGFR1R2	VEGF	Secreted Signaling	PMID: 16633338
ACTA2+_Stromal cells	Endothelial cells	CCL2	ACKR1	0.0029751	0	CCL2_ACKR1	CCL2 - ACKR1	CCL	Secreted Signaling	PMID: 26740381
ACTA2-_Stromal cells	Endothelial cells	CCL2	ACKR1	0.00492565	0	CCL2_ACKR1	CCL2 - ACKR1	CCL	Secreted Signaling	PMID: 26740381
T cells	Endothelial cells	CCL5	ACKR1	0.0225972	0	CCL5_ACKR1	CCL5 - ACKR1	CCL	Secreted Signaling	PMID: 26740381
TREM1+_Myeloid	Endothelial cells	CCL18	ACKR1	0.00219948	0	CCL18_ACKR1	CCL18 - ACKR1	CCL	Secreted Signaling	PMID: 26740381
TREM1+_Myeloid	Endothelial cells	CXCL1	ACKR1	0.00143793	0	CXCL1_ACKR1	CXCL1 - ACKR1	CXCL	Secreted Signaling	PMID: 26740381
TREM1-_Myeloid	Endothelial cells	CXCL2	ACKR1	0.00155519	0	CXCL2_ACKR1	CXCL2 - ACKR1	CXCL	Secreted Signaling	PMID: 26740381
TREM1+_Myeloid	Endothelial cells	CXCL2	ACKR1	0.0146878	0	CXCL2_ACKR1	CXCL2 - ACKR1	CXCL	Secreted Signaling	PMID: 26740381
TREM1+_Myeloid	Endothelial cells	CXCL3	ACKR1	0.00633686	0	CXCL3_ACKR1	CXCL3 - ACKR1	CXCL	Secreted Signaling	PMID: 26740381
TREM1-_Myeloid	Endothelial cells	CXCL8	ACKR1	0.00305343	0	CXCL8_ACKR1	CXCL8 - ACKR1	CXCL	Secreted Signaling	PMID: 26740381
TREM1+_Myeloid	Endothelial cells	CXCL8	ACKR1	0.0225605	0	CXCL8_ACKR1	CXCL8 - ACKR1	CXCL	Secreted Signaling	PMID: 26740381
ACTA2-_Stromal cells	T cells	CXCL12	CXCR4	0.0378584	0	CXCL12_CXCR4	CXCL12 - CXCR4	CXCL	Secreted Signaling	KEGG: hsa04060
Endothelial cells	T cells	CXCL12	CXCR4	0.0117727	0	CXCL12_CXCR4	CXCL12 - CXCR4	CXCL	Secreted Signaling	KEGG: hsa04060
ACTA2-_Stromal cells	TREM1-_Myeloid	CXCL12	CXCR4	0.00793664	0	CXCL12_CXCR4	CXCL12 - CXCR4	CXCL	Secreted Signaling	KEGG: hsa04060
Endothelial cells	TREM1-_Myeloid	CXCL12	CXCR4	0.00241626	0	CXCL12_CXCR4	CXCL12 - CXCR4	CXCL	Secreted Signaling	KEGG: hsa04060
ACTA2-_Stromal cells	B cells	CXCL12	CXCR4	0.0324591	0	CXCL12_CXCR4	CXCL12 - CXCR4	CXCL	Secreted Signaling	KEGG: hsa04060
Endothelial cells	B cells	CXCL12	CXCR4	0.0100548	0	CXCL12_CXCR4	CXCL12 - CXCR4	CXCL	Secreted Signaling	KEGG: hsa04060
ACTA2-_Stromal cells	TREM1+_Myeloid	CXCL12	CXCR4	0.0175994	0	CXCL12_CXCR4	CXCL12 - CXCR4	CXCL	Secreted Signaling	KEGG: hsa04060
Endothelial cells	TREM1+_Myeloid	CXCL12	CXCR4	0.00539456	0	CXCL12_CXCR4	CXCL12 - CXCR4	CXCL	Secreted Signaling	KEGG: hsa04060
ACTA2-_Stromal cells	ACTA2+_Stromal cells	CXCL12	ACKR3	0.0069523	0	CXCL12_ACKR3	CXCL12 - ACKR3	CXCL	Secreted Signaling	KEGG: hsa04060
Endothelial cells	ACTA2+_Stromal cells	CXCL12	ACKR3	0.00211512	0	CXCL12_ACKR3	CXCL12 - ACKR3	CXCL	Secreted Signaling	KEGG: hsa04060
ACTA2-_Stromal cells	ACTA2-_Stromal cells	CXCL12	ACKR3	0.0116675	0	CXCL12_ACKR3	CXCL12 - ACKR3	CXCL	Secreted Signaling	KEGG: hsa04060
Endothelial cells	ACTA2-_Stromal cells	CXCL12	ACKR3	0.00356142	0	CXCL12_ACKR3	CXCL12 - ACKR3	CXCL	Secreted Signaling	KEGG: hsa04060
Plasma B cells	T cells	MIF	CD74_CXCR4	0.074081	0	MIF_CD74_CXCR4	MIF - (CD74+CXCR4)	MIF	Secreted Signaling	PMID: 29637711; PMID: 24760155
T cells	T cells	MIF	CD74_CXCR4	0.0767551	0	MIF_CD74_CXCR4	MIF - (CD74+CXCR4)	MIF	Secreted Signaling	PMID: 29637711; PMID: 24760155
Epithelial cells	T cells	MIF	CD74_CXCR4	0.10627	0	MIF_CD74_CXCR4	MIF - (CD74+CXCR4)	MIF	Secreted Signaling	PMID: 29637711; PMID: 24760155
TREM1-_Myeloid	T cells	MIF	CD74_CXCR4	0.0663527	0	MIF_CD74_CXCR4	MIF - (CD74+CXCR4)	MIF	Secreted Signaling	PMID: 29637711; PMID: 24760155
B cells	T cells	MIF	CD74_CXCR4	0.0730918	0	MIF_CD74_CXCR4	MIF - (CD74+CXCR4)	MIF	Secreted Signaling	PMID: 29637711; PMID: 24760155
TREM1+_Myeloid	T cells	MIF	CD74_CXCR4	0.0972382	0	MIF_CD74_CXCR4	MIF - (CD74+CXCR4)	MIF	Secreted Signaling	PMID: 29637711; PMID: 24760155
ACTA2+_Stromal cells	T cells	MIF	CD74_CXCR4	0.0999346	0	MIF_CD74_CXCR4	MIF - (CD74+CXCR4)	MIF	Secreted Signaling	PMID: 29637711; PMID: 24760155
Mast cells	T cells	MIF	CD74_CXCR4	0.0696842	0	MIF_CD74_CXCR4	MIF - (CD74+CXCR4)	MIF	Secreted Signaling	PMID: 29637711; PMID: 24760155
ACTA2-_Stromal cells	T cells	MIF	CD74_CXCR4	0.0959846	0	MIF_CD74_CXCR4	MIF - (CD74+CXCR4)	MIF	Secreted Signaling	PMID: 29637711; PMID: 24760155
Endothelial cells	T cells	MIF	CD74_CXCR4	0.0960993	0	MIF_CD74_CXCR4	MIF - (CD74+CXCR4)	MIF	Secreted Signaling	PMID: 29637711; PMID: 24760155
Plasma B cells	TREM1-_Myeloid	MIF	CD74_CXCR4	0.0562225	0	MIF_CD74_CXCR4	MIF - (CD74+CXCR4)	MIF	Secreted Signaling	PMID: 29637711; PMID: 24760155
T cells	TREM1-_Myeloid	MIF	CD74_CXCR4	0.0582925	0	MIF_CD74_CXCR4	MIF - (CD74+CXCR4)	MIF	Secreted Signaling	PMID: 29637711; PMID: 24760155
Epithelial cells	TREM1-_Myeloid	MIF	CD74_CXCR4	0.0813337	0	MIF_CD74_CXCR4	MIF - (CD74+CXCR4)	MIF	Secreted Signaling	PMID: 29637711; PMID: 24760155
B cells	TREM1-_Myeloid	MIF	CD74_CXCR4	0.0554574	0	MIF_CD74_CXCR4	MIF - (CD74+CXCR4)	MIF	Secreted Signaling	PMID: 29637711; PMID: 24760155
TREM1+_Myeloid	TREM1-_Myeloid	MIF	CD74_CXCR4	0.0742449	0	MIF_CD74_CXCR4	MIF - (CD74+CXCR4)	MIF	Secreted Signaling	PMID: 29637711; PMID: 24760155
ACTA2+_Stromal cells	TREM1-_Myeloid	MIF	CD74_CXCR4	0.0763576	0	MIF_CD74_CXCR4	MIF - (CD74+CXCR4)	MIF	Secreted Signaling	PMID: 29637711; PMID: 24760155
ACTA2-_Stromal cells	TREM1-_Myeloid	MIF	CD74_CXCR4	0.0732636	0	MIF_CD74_CXCR4	MIF - (CD74+CXCR4)	MIF	Secreted Signaling	PMID: 29637711; PMID: 24760155
Endothelial cells	TREM1-_Myeloid	MIF	CD74_CXCR4	0.0733534	0	MIF_CD74_CXCR4	MIF - (CD74+CXCR4)	MIF	Secreted Signaling	PMID: 29637711; PMID: 24760155
Plasma B cells	B cells	MIF	CD74_CXCR4	0.102091	0	MIF_CD74_CXCR4	MIF - (CD74+CXCR4)	MIF	Secreted Signaling	PMID: 29637711; PMID: 24760155
T cells	B cells	MIF	CD74_CXCR4	0.105661	0	MIF_CD74_CXCR4	MIF - (CD74+CXCR4)	MIF	Secreted Signaling	PMID: 29637711; PMID: 24760155
Epithelial cells	B cells	MIF	CD74_CXCR4	0.144552	0	MIF_CD74_CXCR4	MIF - (CD74+CXCR4)	MIF	Secreted Signaling	PMID: 29637711; PMID: 24760155
TREM1-_Myeloid	B cells	MIF	CD74_CXCR4	0.0917305	0	MIF_CD74_CXCR4	MIF - (CD74+CXCR4)	MIF	Secreted Signaling	PMID: 29637711; PMID: 24760155
B cells	B cells	MIF	CD74_CXCR4	0.100769	0	MIF_CD74_CXCR4	MIF - (CD74+CXCR4)	MIF	Secreted Signaling	PMID: 29637711; PMID: 24760155
TREM1+_Myeloid	B cells	MIF	CD74_CXCR4	0.132749	0	MIF_CD74_CXCR4	MIF - (CD74+CXCR4)	MIF	Secreted Signaling	PMID: 29637711; PMID: 24760155
ACTA2+_Stromal cells	B cells	MIF	CD74_CXCR4	0.136282	0	MIF_CD74_CXCR4	MIF - (CD74+CXCR4)	MIF	Secreted Signaling	PMID: 29637711; PMID: 24760155
Mast cells	B cells	MIF	CD74_CXCR4	0.0962049	0	MIF_CD74_CXCR4	MIF - (CD74+CXCR4)	MIF	Secreted Signaling	PMID: 29637711; PMID: 24760155
ACTA2-_Stromal cells	B cells	MIF	CD74_CXCR4	0.131104	0	MIF_CD74_CXCR4	MIF - (CD74+CXCR4)	MIF	Secreted Signaling	PMID: 29637711; PMID: 24760155
Endothelial cells	B cells	MIF	CD74_CXCR4	0.131255	0	MIF_CD74_CXCR4	MIF - (CD74+CXCR4)	MIF	Secreted Signaling	PMID: 29637711; PMID: 24760155
Plasma B cells	TREM1+_Myeloid	MIF	CD74_CXCR4	0.0739463	0	MIF_CD74_CXCR4	MIF - (CD74+CXCR4)	MIF	Secreted Signaling	PMID: 29637711; PMID: 24760155
T cells	TREM1+_Myeloid	MIF	CD74_CXCR4	0.0766159	0	MIF_CD74_CXCR4	MIF - (CD74+CXCR4)	MIF	Secreted Signaling	PMID: 29637711; PMID: 24760155
Epithelial cells	TREM1+_Myeloid	MIF	CD74_CXCR4	0.106084	0	MIF_CD74_CXCR4	MIF - (CD74+CXCR4)	MIF	Secreted Signaling	PMID: 29637711; PMID: 24760155
TREM1-_Myeloid	TREM1+_Myeloid	MIF	CD74_CXCR4	0.0662311	0	MIF_CD74_CXCR4	MIF - (CD74+CXCR4)	MIF	Secreted Signaling	PMID: 29637711; PMID: 24760155
B cells	TREM1+_Myeloid	MIF	CD74_CXCR4	0.0729587	0	MIF_CD74_CXCR4	MIF - (CD74+CXCR4)	MIF	Secreted Signaling	PMID: 29637711; PMID: 24760155
TREM1+_Myeloid	TREM1+_Myeloid	MIF	CD74_CXCR4	0.0970658	0	MIF_CD74_CXCR4	MIF - (CD74+CXCR4)	MIF	Secreted Signaling	PMID: 29637711; PMID: 24760155
ACTA2+_Stromal cells	TREM1+_Myeloid	MIF	CD74_CXCR4	0.0997579	0	MIF_CD74_CXCR4	MIF - (CD74+CXCR4)	MIF	Secreted Signaling	PMID: 29637711; PMID: 24760155
Mast cells	TREM1+_Myeloid	MIF	CD74_CXCR4	0.0695569	0	MIF_CD74_CXCR4	MIF - (CD74+CXCR4)	MIF	Secreted Signaling	PMID: 29637711; PMID: 24760155
ACTA2-_Stromal cells	TREM1+_Myeloid	MIF	CD74_CXCR4	0.0958141	0	MIF_CD74_CXCR4	MIF - (CD74+CXCR4)	MIF	Secreted Signaling	PMID: 29637711; PMID: 24760155
Endothelial cells	TREM1+_Myeloid	MIF	CD74_CXCR4	0.0959287	0	MIF_CD74_CXCR4	MIF - (CD74+CXCR4)	MIF	Secreted Signaling	PMID: 29637711; PMID: 24760155
Epithelial cells	Plasma B cells	MIF	CD74_CD44	0.0486119	0	MIF_CD74_CD44	MIF - (CD74+CD44)	MIF	Secreted Signaling	PMID: 29637711; PMID: 26175090
Epithelial cells	T cells	MIF	CD74_CD44	0.0624456	0	MIF_CD74_CD44	MIF - (CD74+CD44)	MIF	Secreted Signaling	PMID: 29637711; PMID: 26175090
TREM1+_Myeloid	T cells	MIF	CD74_CD44	0.056901	0	MIF_CD74_CD44	MIF - (CD74+CD44)	MIF	Secreted Signaling	PMID: 29637711; PMID: 26175090
ACTA2+_Stromal cells	T cells	MIF	CD74_CD44	0.0585514	0	MIF_CD74_CD44	MIF - (CD74+CD44)	MIF	Secreted Signaling	PMID: 29637711; PMID: 26175090
ACTA2-_Stromal cells	T cells	MIF	CD74_CD44	0.056135	0	MIF_CD74_CD44	MIF - (CD74+CD44)	MIF	Secreted Signaling	PMID: 29637711; PMID: 26175090
Endothelial cells	T cells	MIF	CD74_CD44	0.0562051	0	MIF_CD74_CD44	MIF - (CD74+CD44)	MIF	Secreted Signaling	PMID: 29637711; PMID: 26175090
Plasma B cells	TREM1-_Myeloid	MIF	CD74_CD44	0.063247	0	MIF_CD74_CD44	MIF - (CD74+CD44)	MIF	Secreted Signaling	PMID: 29637711; PMID: 26175090
T cells	TREM1-_Myeloid	MIF	CD74_CD44	0.0655578	0	MIF_CD74_CD44	MIF - (CD74+CD44)	MIF	Secreted Signaling	PMID: 29637711; PMID: 26175090
Epithelial cells	TREM1-_Myeloid	MIF	CD74_CD44	0.0911926	0	MIF_CD74_CD44	MIF - (CD74+CD44)	MIF	Secreted Signaling	PMID: 29637711; PMID: 26175090
TREM1-_Myeloid	TREM1-_Myeloid	MIF	CD74_CD44	0.0565799	0	MIF_CD74_CD44	MIF - (CD74+CD44)	MIF	Secreted Signaling	PMID: 29637711; PMID: 26175090
B cells	TREM1-_Myeloid	MIF	CD74_CD44	0.0623927	0	MIF_CD74_CD44	MIF - (CD74+CD44)	MIF	Secreted Signaling	PMID: 29637711; PMID: 26175090
TREM1+_Myeloid	TREM1-_Myeloid	MIF	CD74_CD44	0.0833224	0	MIF_CD74_CD44	MIF - (CD74+CD44)	MIF	Secreted Signaling	PMID: 29637711; PMID: 26175090
ACTA2+_Stromal cells	TREM1-_Myeloid	MIF	CD74_CD44	0.0856695	0	MIF_CD74_CD44	MIF - (CD74+CD44)	MIF	Secreted Signaling	PMID: 29637711; PMID: 26175090
Mast cells	TREM1-_Myeloid	MIF	CD74_CD44	0.059452	0	MIF_CD74_CD44	MIF - (CD74+CD44)	MIF	Secreted Signaling	PMID: 29637711; PMID: 26175090
ACTA2-_Stromal cells	TREM1-_Myeloid	MIF	CD74_CD44	0.0822318	0	MIF_CD74_CD44	MIF - (CD74+CD44)	MIF	Secreted Signaling	PMID: 29637711; PMID: 26175090
Endothelial cells	TREM1-_Myeloid	MIF	CD74_CD44	0.0823316	0	MIF_CD74_CD44	MIF - (CD74+CD44)	MIF	Secreted Signaling	PMID: 29637711; PMID: 26175090
Plasma B cells	B cells	MIF	CD74_CD44	0.0597101	0	MIF_CD74_CD44	MIF - (CD74+CD44)	MIF	Secreted Signaling	PMID: 29637711; PMID: 26175090
T cells	B cells	MIF	CD74_CD44	0.0619001	0	MIF_CD74_CD44	MIF - (CD74+CD44)	MIF	Secreted Signaling	PMID: 29637711; PMID: 26175090
Epithelial cells	B cells	MIF	CD74_CD44	0.0862367	0	MIF_CD74_CD44	MIF - (CD74+CD44)	MIF	Secreted Signaling	PMID: 29637711; PMID: 26175090
TREM1-_Myeloid	B cells	MIF	CD74_CD44	0.0533945	0	MIF_CD74_CD44	MIF - (CD74+CD44)	MIF	Secreted Signaling	PMID: 29637711; PMID: 26175090
B cells	B cells	MIF	CD74_CD44	0.0589005	0	MIF_CD74_CD44	MIF - (CD74+CD44)	MIF	Secreted Signaling	PMID: 29637711; PMID: 26175090
TREM1+_Myeloid	B cells	MIF	CD74_CD44	0.0787572	0	MIF_CD74_CD44	MIF - (CD74+CD44)	MIF	Secreted Signaling	PMID: 29637711; PMID: 26175090
ACTA2+_Stromal cells	B cells	MIF	CD74_CD44	0.080987	0	MIF_CD74_CD44	MIF - (CD74+CD44)	MIF	Secreted Signaling	PMID: 29637711; PMID: 26175090
Mast cells	B cells	MIF	CD74_CD44	0.0561145	0	MIF_CD74_CD44	MIF - (CD74+CD44)	MIF	Secreted Signaling	PMID: 29637711; PMID: 26175090
ACTA2-_Stromal cells	B cells	MIF	CD74_CD44	0.0777212	0	MIF_CD74_CD44	MIF - (CD74+CD44)	MIF	Secreted Signaling	PMID: 29637711; PMID: 26175090
Endothelial cells	B cells	MIF	CD74_CD44	0.077816	0	MIF_CD74_CD44	MIF - (CD74+CD44)	MIF	Secreted Signaling	PMID: 29637711; PMID: 26175090
Plasma B cells	TREM1+_Myeloid	MIF	CD74_CD44	0.10892	0	MIF_CD74_CD44	MIF - (CD74+CD44)	MIF	Secreted Signaling	PMID: 29637711; PMID: 26175090
T cells	TREM1+_Myeloid	MIF	CD74_CD44	0.112698	0	MIF_CD74_CD44	MIF - (CD74+CD44)	MIF	Secreted Signaling	PMID: 29637711; PMID: 26175090
Epithelial cells	TREM1+_Myeloid	MIF	CD74_CD44	0.153734	0	MIF_CD74_CD44	MIF - (CD74+CD44)	MIF	Secreted Signaling	PMID: 29637711; PMID: 26175090
TREM1-_Myeloid	TREM1+_Myeloid	MIF	CD74_CD44	0.0979413	0	MIF_CD74_CD44	MIF - (CD74+CD44)	MIF	Secreted Signaling	PMID: 29637711; PMID: 26175090
B cells	TREM1+_Myeloid	MIF	CD74_CD44	0.107519	0	MIF_CD74_CD44	MIF - (CD74+CD44)	MIF	Secreted Signaling	PMID: 29637711; PMID: 26175090
TREM1+_Myeloid	TREM1+_Myeloid	MIF	CD74_CD44	0.141305	0	MIF_CD74_CD44	MIF - (CD74+CD44)	MIF	Secreted Signaling	PMID: 29637711; PMID: 26175090
ACTA2+_Stromal cells	TREM1+_Myeloid	MIF	CD74_CD44	0.145027	0	MIF_CD74_CD44	MIF - (CD74+CD44)	MIF	Secreted Signaling	PMID: 29637711; PMID: 26175090
Mast cells	TREM1+_Myeloid	MIF	CD74_CD44	0.102684	0	MIF_CD74_CD44	MIF - (CD74+CD44)	MIF	Secreted Signaling	PMID: 29637711; PMID: 26175090
ACTA2-_Stromal cells	TREM1+_Myeloid	MIF	CD74_CD44	0.139571	0	MIF_CD74_CD44	MIF - (CD74+CD44)	MIF	Secreted Signaling	PMID: 29637711; PMID: 26175090
Endothelial cells	TREM1+_Myeloid	MIF	CD74_CD44	0.13973	0	MIF_CD74_CD44	MIF - (CD74+CD44)	MIF	Secreted Signaling	PMID: 29637711; PMID: 26175090
Plasma B cells	Mast cells	MIF	CD74_CD44	0.0607208	0	MIF_CD74_CD44	MIF - (CD74+CD44)	MIF	Secreted Signaling	PMID: 29637711; PMID: 26175090
T cells	Mast cells	MIF	CD74_CD44	0.0629454	0	MIF_CD74_CD44	MIF - (CD74+CD44)	MIF	Secreted Signaling	PMID: 29637711; PMID: 26175090
Epithelial cells	Mast cells	MIF	CD74_CD44	0.0876546	0	MIF_CD74_CD44	MIF - (CD74+CD44)	MIF	Secreted Signaling	PMID: 29637711; PMID: 26175090
TREM1-_Myeloid	Mast cells	MIF	CD74_CD44	0.0543045	0	MIF_CD74_CD44	MIF - (CD74+CD44)	MIF	Secreted Signaling	PMID: 29637711; PMID: 26175090
B cells	Mast cells	MIF	CD74_CD44	0.0598984	0	MIF_CD74_CD44	MIF - (CD74+CD44)	MIF	Secreted Signaling	PMID: 29637711; PMID: 26175090
TREM1+_Myeloid	Mast cells	MIF	CD74_CD44	0.0800628	0	MIF_CD74_CD44	MIF - (CD74+CD44)	MIF	Secreted Signaling	PMID: 29637711; PMID: 26175090
ACTA2+_Stromal cells	Mast cells	MIF	CD74_CD44	0.0823263	0	MIF_CD74_CD44	MIF - (CD74+CD44)	MIF	Secreted Signaling	PMID: 29637711; PMID: 26175090
Mast cells	Mast cells	MIF	CD74_CD44	0.0570681	0	MIF_CD74_CD44	MIF - (CD74+CD44)	MIF	Secreted Signaling	PMID: 29637711; PMID: 26175090
ACTA2-_Stromal cells	Mast cells	MIF	CD74_CD44	0.0790112	0	MIF_CD74_CD44	MIF - (CD74+CD44)	MIF	Secreted Signaling	PMID: 29637711; PMID: 26175090
Endothelial cells	Mast cells	MIF	CD74_CD44	0.0791075	0	MIF_CD74_CD44	MIF - (CD74+CD44)	MIF	Secreted Signaling	PMID: 29637711; PMID: 26175090
Plasma B cells	ACTA2+_Stromal cells	MIF	ACKR3	0.0121952	0	MIF_ACKR3	MIF - ACKR3	MIF	Secreted Signaling	PMID: 26175090
T cells	ACTA2+_Stromal cells	MIF	ACKR3	0.012666	0	MIF_ACKR3	MIF - ACKR3	MIF	Secreted Signaling	PMID: 26175090
Epithelial cells	ACTA2+_Stromal cells	MIF	ACKR3	0.0180175	0	MIF_ACKR3	MIF - ACKR3	MIF	Secreted Signaling	PMID: 26175090
TREM1-_Myeloid	ACTA2+_Stromal cells	MIF	ACKR3	0.0108474	0	MIF_ACKR3	MIF - ACKR3	MIF	Secreted Signaling	PMID: 26175090
B cells	ACTA2+_Stromal cells	MIF	ACKR3	0.0120216	0	MIF_ACKR3	MIF - ACKR3	MIF	Secreted Signaling	PMID: 26175090
TREM1+_Myeloid	ACTA2+_Stromal cells	MIF	ACKR3	0.0163489	0	MIF_ACKR3	MIF - ACKR3	MIF	Secreted Signaling	PMID: 26175090
ACTA2+_Stromal cells	ACTA2+_Stromal cells	MIF	ACKR3	0.0168441	0	MIF_ACKR3	MIF - ACKR3	MIF	Secreted Signaling	PMID: 26175090
Mast cells	ACTA2+_Stromal cells	MIF	ACKR3	0.0114261	0	MIF_ACKR3	MIF - ACKR3	MIF	Secreted Signaling	PMID: 26175090
ACTA2-_Stromal cells	ACTA2+_Stromal cells	MIF	ACKR3	0.0161195	0	MIF_ACKR3	MIF - ACKR3	MIF	Secreted Signaling	PMID: 26175090
Endothelial cells	ACTA2+_Stromal cells	MIF	ACKR3	0.0161405	0	MIF_ACKR3	MIF - ACKR3	MIF	Secreted Signaling	PMID: 26175090
Plasma B cells	ACTA2-_Stromal cells	MIF	ACKR3	0.0203933	0	MIF_ACKR3	MIF - ACKR3	MIF	Secreted Signaling	PMID: 26175090
T cells	ACTA2-_Stromal cells	MIF	ACKR3	0.0211738	0	MIF_ACKR3	MIF - ACKR3	MIF	Secreted Signaling	PMID: 26175090
Epithelial cells	ACTA2-_Stromal cells	MIF	ACKR3	0.0300107	0	MIF_ACKR3	MIF - ACKR3	MIF	Secreted Signaling	PMID: 26175090
TREM1-_Myeloid	ACTA2-_Stromal cells	MIF	ACKR3	0.018156	0	MIF_ACKR3	MIF - ACKR3	MIF	Secreted Signaling	PMID: 26175090
B cells	ACTA2-_Stromal cells	MIF	ACKR3	0.0201054	0	MIF_ACKR3	MIF - ACKR3	MIF	Secreted Signaling	PMID: 26175090
TREM1+_Myeloid	ACTA2-_Stromal cells	MIF	ACKR3	0.0272623	0	MIF_ACKR3	MIF - ACKR3	MIF	Secreted Signaling	PMID: 26175090
ACTA2+_Stromal cells	ACTA2-_Stromal cells	MIF	ACKR3	0.0280786	0	MIF_ACKR3	MIF - ACKR3	MIF	Secreted Signaling	PMID: 26175090
Mast cells	ACTA2-_Stromal cells	MIF	ACKR3	0.0191172	0	MIF_ACKR3	MIF - ACKR3	MIF	Secreted Signaling	PMID: 26175090
ACTA2-_Stromal cells	ACTA2-_Stromal cells	MIF	ACKR3	0.0268839	0	MIF_ACKR3	MIF - ACKR3	MIF	Secreted Signaling	PMID: 26175090
Endothelial cells	ACTA2-_Stromal cells	MIF	ACKR3	0.0269185	0	MIF_ACKR3	MIF - ACKR3	MIF	Secreted Signaling	PMID: 26175090
TREM1+_Myeloid	ACTA2+_Stromal cells	OSM	OSMR_IL6ST	0.00283627	0	OSM_OSMR_IL6ST	OSM - (OSMR+IL6ST)	OSM	Secreted Signaling	KEGG: hsa04060
ACTA2+_Stromal cells	TREM1-_Myeloid	CSF1	CSF1R	0.00462148	0	CSF1_CSF1R	CSF1 - CSF1R	CSF	Secreted Signaling	KEGG: hsa04060
Mast cells	TREM1-_Myeloid	CSF1	CSF1R	0.0111047	0	CSF1_CSF1R	CSF1 - CSF1R	CSF	Secreted Signaling	KEGG: hsa04060
ACTA2-_Stromal cells	TREM1-_Myeloid	CSF1	CSF1R	0.00632609	0	CSF1_CSF1R	CSF1 - CSF1R	CSF	Secreted Signaling	KEGG: hsa04060
ACTA2+_Stromal cells	TREM1+_Myeloid	CSF1	CSF1R	0.00193496	0	CSF1_CSF1R	CSF1 - CSF1R	CSF	Secreted Signaling	KEGG: hsa04060
Mast cells	TREM1+_Myeloid	CSF1	CSF1R	0.00466707	0	CSF1_CSF1R	CSF1 - CSF1R	CSF	Secreted Signaling	KEGG: hsa04060
ACTA2-_Stromal cells	TREM1+_Myeloid	CSF1	CSF1R	0.00265131	0	CSF1_CSF1R	CSF1 - CSF1R	CSF	Secreted Signaling	KEGG: hsa04060
TREM1+_Myeloid	Epithelial cells	TNF	TNFRSF1A	0.000733539	0	TNF_TNFRSF1A	TNF - TNFRSF1A	TNF	Secreted Signaling	KEGG: hsa04060
TREM1+_Myeloid	TREM1-_Myeloid	TNF	TNFRSF1A	0.00137081	0	TNF_TNFRSF1A	TNF - TNFRSF1A	TNF	Secreted Signaling	KEGG: hsa04060
TREM1+_Myeloid	TREM1+_Myeloid	TNF	TNFRSF1A	0.00124657	0	TNF_TNFRSF1A	TNF - TNFRSF1A	TNF	Secreted Signaling	KEGG: hsa04060
TREM1+_Myeloid	ACTA2+_Stromal cells	TNF	TNFRSF1A	0.00170181	0	TNF_TNFRSF1A	TNF - TNFRSF1A	TNF	Secreted Signaling	KEGG: hsa04060
TREM1+_Myeloid	ACTA2-_Stromal cells	TNF	TNFRSF1A	0.00199808	0	TNF_TNFRSF1A	TNF - TNFRSF1A	TNF	Secreted Signaling	KEGG: hsa04060
TREM1+_Myeloid	Endothelial cells	TNF	TNFRSF1A	0.00182667	0	TNF_TNFRSF1A	TNF - TNFRSF1A	TNF	Secreted Signaling	KEGG: hsa04060
TREM1+_Myeloid	TREM1-_Myeloid	TNF	TNFRSF1B	0.00188506	0	TNF_TNFRSF1B	TNF - TNFRSF1B	TNF	Secreted Signaling	KEGG: hsa04060
TREM1+_Myeloid	TREM1+_Myeloid	TNF	TNFRSF1B	0.0045826	0	TNF_TNFRSF1B	TNF - TNFRSF1B	TNF	Secreted Signaling	KEGG: hsa04060
TREM1-_Myeloid	Plasma B cells	TNFSF13	TNFRSF17	0.00526724	0	TNFSF13_TNFRSF17	TNFSF13 - TNFRSF17	APRIL	Secreted Signaling	KEGG: hsa04060
TREM1+_Myeloid	Plasma B cells	TNFSF13	TNFRSF17	0.00704938	0	TNFSF13_TNFRSF17	TNFSF13 - TNFRSF17	APRIL	Secreted Signaling	KEGG: hsa04060
TREM1-_Myeloid	Plasma B cells	TNFSF13B	TNFRSF17	0.00778437	0	TNFSF13B_TNFRSF17	TNFSF13B - TNFRSF17	BAFF	Secreted Signaling	KEGG: hsa04060
TREM1+_Myeloid	Plasma B cells	TNFSF13B	TNFRSF17	0.00671521	0	TNFSF13B_TNFRSF17	TNFSF13B - TNFRSF17	BAFF	Secreted Signaling	KEGG: hsa04060
TREM1+_Myeloid	Plasma B cells	SPP1	CD44	0.00486088	0	SPP1_CD44	SPP1 - CD44	SPP1	Secreted Signaling	PMID: 21907263
TREM1+_Myeloid	T cells	SPP1	CD44	0.0112404	0	SPP1_CD44	SPP1 - CD44	SPP1	Secreted Signaling	PMID: 21907263
TREM1+_Myeloid	Epithelial cells	SPP1	CD44	0.00421515	0	SPP1_CD44	SPP1 - CD44	SPP1	Secreted Signaling	PMID: 21907263
TREM1+_Myeloid	TREM1-_Myeloid	SPP1	CD44	0.00937399	0	SPP1_CD44	SPP1 - CD44	SPP1	Secreted Signaling	PMID: 21907263
TREM1+_Myeloid	B cells	SPP1	CD44	0.00954395	0	SPP1_CD44	SPP1 - CD44	SPP1	Secreted Signaling	PMID: 21907263
TREM1+_Myeloid	TREM1+_Myeloid	SPP1	CD44	0.0372155	0	SPP1_CD44	SPP1 - CD44	SPP1	Secreted Signaling	PMID: 21907263
TREM1+_Myeloid	ACTA2+_Stromal cells	SPP1	CD44	0.00636665	0	SPP1_CD44	SPP1 - CD44	SPP1	Secreted Signaling	PMID: 21907263
TREM1+_Myeloid	Mast cells	SPP1	CD44	0.0344509	0	SPP1_CD44	SPP1 - CD44	SPP1	Secreted Signaling	PMID: 21907263
TREM1+_Myeloid	ACTA2-_Stromal cells	SPP1	CD44	0.00599243	0	SPP1_CD44	SPP1 - CD44	SPP1	Secreted Signaling	PMID: 21907263
TREM1+_Myeloid	ACTA2+_Stromal cells	SPP1	ITGAV_ITGB1	0.0180764	0	SPP1_ITGAV_ITGB1	SPP1 - (ITGAV+ITGB1)	SPP1	Secreted Signaling	PMID: 21907263
TREM1+_Myeloid	ACTA2+_Stromal cells	SPP1	ITGAV_ITGB5	0.00553127	0	SPP1_ITGAV_ITGB5	SPP1 - (ITGAV+ITGB5)	SPP1	Secreted Signaling	PMID: 21907263
TREM1+_Myeloid	TREM1-_Myeloid	SPP1	ITGA4_ITGB1	0.00737451	0	SPP1_ITGA4_ITGB1	SPP1 - (ITGA4+ITGB1)	SPP1	Secreted Signaling	PMID: 21907263
TREM1+_Myeloid	TREM1+_Myeloid	SPP1	ITGA4_ITGB1	0.00510475	0	SPP1_ITGA4_ITGB1	SPP1 - (ITGA4+ITGB1)	SPP1	Secreted Signaling	PMID: 21907263
TREM1+_Myeloid	Endothelial cells	SPP1	ITGA5_ITGB1	0.0187839	0	SPP1_ITGA5_ITGB1	SPP1 - (ITGA5+ITGB1)	SPP1	Secreted Signaling	PMID: 21907263
Epithelial cells	Endothelial cells	NAMPT	INSR	0.00147105	0	NAMPT_INSR	NAMPT - INSR	VISFATIN	Secreted Signaling	PMID: 28490838
TREM1-_Myeloid	Endothelial cells	NAMPT	INSR	0.00501275	0	NAMPT_INSR	NAMPT - INSR	VISFATIN	Secreted Signaling	PMID: 28490838
TREM1+_Myeloid	Endothelial cells	NAMPT	INSR	0.0206777	0	NAMPT_INSR	NAMPT - INSR	VISFATIN	Secreted Signaling	PMID: 28490838
ACTA2-_Stromal cells	Endothelial cells	NAMPT	INSR	0.00315379	0	NAMPT_INSR	NAMPT - INSR	VISFATIN	Secreted Signaling	PMID: 28490838
Endothelial cells	Endothelial cells	NAMPT	INSR	0.00248789	0	NAMPT_INSR	NAMPT - INSR	VISFATIN	Secreted Signaling	PMID: 28490838
Epithelial cells	Endothelial cells	NAMPT	ITGA5_ITGB1	0.00254527	0	NAMPT_ITGA5_ITGB1	NAMPT - (ITGA5+ITGB1)	VISFATIN	Secreted Signaling	PMID: 28490838
TREM1-_Myeloid	Endothelial cells	NAMPT	ITGA5_ITGB1	0.00865083	0	NAMPT_ITGA5_ITGB1	NAMPT - (ITGA5+ITGB1)	VISFATIN	Secreted Signaling	PMID: 28490838
TREM1+_Myeloid	Endothelial cells	NAMPT	ITGA5_ITGB1	0.0352818	0	NAMPT_ITGA5_ITGB1	NAMPT - (ITGA5+ITGB1)	VISFATIN	Secreted Signaling	PMID: 28490838
ACTA2-_Stromal cells	Endothelial cells	NAMPT	ITGA5_ITGB1	0.00545009	0	NAMPT_ITGA5_ITGB1	NAMPT - (ITGA5+ITGB1)	VISFATIN	Secreted Signaling	PMID: 28490838
Endothelial cells	Endothelial cells	NAMPT	ITGA5_ITGB1	0.00430145	0	NAMPT_ITGA5_ITGB1	NAMPT - (ITGA5+ITGB1)	VISFATIN	Secreted Signaling	PMID: 28490838
ACTA2-_Stromal cells	Endothelial cells	ANGPTL2	ITGA5_ITGB1	0.00580613	0	ANGPTL2_ITGA5_ITGB1	ANGPTL2 - (ITGA5+ITGB1)	ANGPTL	Secreted Signaling	PMID: 24478758
Epithelial cells	Plasma B cells	MDK	SDC1	0.00589286	0	MDK_SDC1	MDK - SDC1	MK	Secreted Signaling	PMID: 28356350
ACTA2+_Stromal cells	Plasma B cells	MDK	SDC1	0.0018805	0	MDK_SDC1	MDK - SDC1	MK	Secreted Signaling	PMID: 28356350
Epithelial cells	TREM1+_Myeloid	MDK	SDC2	0.00566532	0	MDK_SDC2	MDK - SDC2	MK	Secreted Signaling	PMID: 28356350
ACTA2+_Stromal cells	TREM1+_Myeloid	MDK	SDC2	0.0018076	0	MDK_SDC2	MDK - SDC2	MK	Secreted Signaling	PMID: 28356350
Epithelial cells	ACTA2+_Stromal cells	MDK	SDC2	0.0088703	0	MDK_SDC2	MDK - SDC2	MK	Secreted Signaling	PMID: 28356350
ACTA2+_Stromal cells	ACTA2+_Stromal cells	MDK	SDC2	0.00283642	0	MDK_SDC2	MDK - SDC2	MK	Secreted Signaling	PMID: 28356350
Epithelial cells	ACTA2-_Stromal cells	MDK	SDC2	0.00872114	0	MDK_SDC2	MDK - SDC2	MK	Secreted Signaling	PMID: 28356350
ACTA2+_Stromal cells	ACTA2-_Stromal cells	MDK	SDC2	0.00278844	0	MDK_SDC2	MDK - SDC2	MK	Secreted Signaling	PMID: 28356350
Epithelial cells	Epithelial cells	MDK	SDC4	0.00479756	0	MDK_SDC4	MDK - SDC4	MK	Secreted Signaling	PMID: 28356350
ACTA2+_Stromal cells	Epithelial cells	MDK	SDC4	0.00152982	0	MDK_SDC4	MDK - SDC4	MK	Secreted Signaling	PMID: 28356350
Epithelial cells	TREM1-_Myeloid	MDK	ITGA4_ITGB1	0.00809729	0	MDK_ITGA4_ITGB1	MDK - (ITGA4+ITGB1)	MK	Secreted Signaling	PMID: 28356350
ACTA2+_Stromal cells	TREM1-_Myeloid	MDK	ITGA4_ITGB1	0.00258787	0	MDK_ITGA4_ITGB1	MDK - (ITGA4+ITGB1)	MK	Secreted Signaling	PMID: 28356350
Epithelial cells	TREM1+_Myeloid	MDK	ITGA4_ITGB1	0.00560633	0	MDK_ITGA4_ITGB1	MDK - (ITGA4+ITGB1)	MK	Secreted Signaling	PMID: 28356350
ACTA2+_Stromal cells	TREM1+_Myeloid	MDK	ITGA4_ITGB1	0.00178871	0	MDK_ITGA4_ITGB1	MDK - (ITGA4+ITGB1)	MK	Secreted Signaling	PMID: 28356350
Epithelial cells	Epithelial cells	MDK	ITGA6_ITGB1	0.00779785	0	MDK_ITGA6_ITGB1	MDK - (ITGA6+ITGB1)	MK	Secreted Signaling	PMID: 28356350
ACTA2+_Stromal cells	Epithelial cells	MDK	ITGA6_ITGB1	0.00249166	0	MDK_ITGA6_ITGB1	MDK - (ITGA6+ITGB1)	MK	Secreted Signaling	PMID: 28356350
Epithelial cells	Endothelial cells	MDK	ITGA6_ITGB1	0.0339936	0	MDK_ITGA6_ITGB1	MDK - (ITGA6+ITGB1)	MK	Secreted Signaling	PMID: 28356350
ACTA2+_Stromal cells	Endothelial cells	MDK	ITGA6_ITGB1	0.0110607	0	MDK_ITGA6_ITGB1	MDK - (ITGA6+ITGB1)	MK	Secreted Signaling	PMID: 28356350
Epithelial cells	TREM1-_Myeloid	MDK	LRP1	0.00862356	0	MDK_LRP1	MDK - LRP1	MK	Secreted Signaling	PMID: 28356350
ACTA2+_Stromal cells	TREM1-_Myeloid	MDK	LRP1	0.00275706	0	MDK_LRP1	MDK - LRP1	MK	Secreted Signaling	PMID: 28356350
Epithelial cells	TREM1+_Myeloid	MDK	LRP1	0.00887615	0	MDK_LRP1	MDK - LRP1	MK	Secreted Signaling	PMID: 28356350
ACTA2+_Stromal cells	TREM1+_Myeloid	MDK	LRP1	0.0028383	0	MDK_LRP1	MDK - LRP1	MK	Secreted Signaling	PMID: 28356350
Epithelial cells	ACTA2+_Stromal cells	MDK	LRP1	0.0270706	0	MDK_LRP1	MDK - LRP1	MK	Secreted Signaling	PMID: 28356350
ACTA2+_Stromal cells	ACTA2+_Stromal cells	MDK	LRP1	0.00876574	0	MDK_LRP1	MDK - LRP1	MK	Secreted Signaling	PMID: 28356350
Epithelial cells	ACTA2-_Stromal cells	MDK	LRP1	0.0348625	0	MDK_LRP1	MDK - LRP1	MK	Secreted Signaling	PMID: 28356350
ACTA2+_Stromal cells	ACTA2-_Stromal cells	MDK	LRP1	0.0113503	0	MDK_LRP1	MDK - LRP1	MK	Secreted Signaling	PMID: 28356350
Epithelial cells	Plasma B cells	MDK	NCL	0.00994911	0	MDK_NCL	MDK - NCL	MK	Secreted Signaling	PMID: 28356350
ACTA2+_Stromal cells	Plasma B cells	MDK	NCL	0.00318375	0	MDK_NCL	MDK - NCL	MK	Secreted Signaling	PMID: 28356350
Epithelial cells	T cells	MDK	NCL	0.0140362	0	MDK_NCL	MDK - NCL	MK	Secreted Signaling	PMID: 28356350
ACTA2+_Stromal cells	T cells	MDK	NCL	0.00450427	0	MDK_NCL	MDK - NCL	MK	Secreted Signaling	PMID: 28356350
Epithelial cells	Epithelial cells	MDK	NCL	0.0271556	0	MDK_NCL	MDK - NCL	MK	Secreted Signaling	PMID: 28356350
ACTA2+_Stromal cells	Epithelial cells	MDK	NCL	0.0087938	0	MDK_NCL	MDK - NCL	MK	Secreted Signaling	PMID: 28356350
Epithelial cells	TREM1-_Myeloid	MDK	NCL	0.0238938	0	MDK_NCL	MDK - NCL	MK	Secreted Signaling	PMID: 28356350
ACTA2+_Stromal cells	TREM1-_Myeloid	MDK	NCL	0.00772002	0	MDK_NCL	MDK - NCL	MK	Secreted Signaling	PMID: 28356350
Epithelial cells	B cells	MDK	NCL	0.0132926	0	MDK_NCL	MDK - NCL	MK	Secreted Signaling	PMID: 28356350
ACTA2+_Stromal cells	B cells	MDK	NCL	0.00426347	0	MDK_NCL	MDK - NCL	MK	Secreted Signaling	PMID: 28356350
Epithelial cells	TREM1+_Myeloid	MDK	NCL	0.00882772	0	MDK_NCL	MDK - NCL	MK	Secreted Signaling	PMID: 28356350
ACTA2+_Stromal cells	TREM1+_Myeloid	MDK	NCL	0.00282272	0	MDK_NCL	MDK - NCL	MK	Secreted Signaling	PMID: 28356350
Epithelial cells	ACTA2+_Stromal cells	MDK	NCL	0.0291015	0	MDK_NCL	MDK - NCL	MK	Secreted Signaling	PMID: 28356350
ACTA2+_Stromal cells	ACTA2+_Stromal cells	MDK	NCL	0.0094367	0	MDK_NCL	MDK - NCL	MK	Secreted Signaling	PMID: 28356350
Epithelial cells	Mast cells	MDK	NCL	0.0278828	0	MDK_NCL	MDK - NCL	MK	Secreted Signaling	PMID: 28356350
ACTA2+_Stromal cells	Mast cells	MDK	NCL	0.00903384	0	MDK_NCL	MDK - NCL	MK	Secreted Signaling	PMID: 28356350
Epithelial cells	ACTA2-_Stromal cells	MDK	NCL	0.0298599	0	MDK_NCL	MDK - NCL	MK	Secreted Signaling	PMID: 28356350
ACTA2+_Stromal cells	ACTA2-_Stromal cells	MDK	NCL	0.00968773	0	MDK_NCL	MDK - NCL	MK	Secreted Signaling	PMID: 28356350
Epithelial cells	Endothelial cells	MDK	NCL	0.0292119	0	MDK_NCL	MDK - NCL	MK	Secreted Signaling	PMID: 28356350
ACTA2+_Stromal cells	Endothelial cells	MDK	NCL	0.00947324	0	MDK_NCL	MDK - NCL	MK	Secreted Signaling	PMID: 28356350
ACTA2+_Stromal cells	Plasma B cells	PTN	SDC1	0.000750648	0	PTN_SDC1	PTN - SDC1	PTN	Secreted Signaling	PMID: 28356350; PMID: 25620911
ACTA2-_Stromal cells	Plasma B cells	PTN	SDC1	0.00220212	0	PTN_SDC1	PTN - SDC1	PTN	Secreted Signaling	PMID: 28356350; PMID: 25620911
ACTA2+_Stromal cells	TREM1+_Myeloid	PTN	SDC2	0.000721519	0	PTN_SDC2	PTN - SDC2	PTN	Secreted Signaling	PMID: 28356350; PMID: 25620911
ACTA2-_Stromal cells	TREM1+_Myeloid	PTN	SDC2	0.00211678	0	PTN_SDC2	PTN - SDC2	PTN	Secreted Signaling	PMID: 28356350; PMID: 25620911
ACTA2+_Stromal cells	ACTA2+_Stromal cells	PTN	SDC2	0.00113288	0	PTN_SDC2	PTN - SDC2	PTN	Secreted Signaling	PMID: 28356350; PMID: 25620911
ACTA2-_Stromal cells	ACTA2+_Stromal cells	PTN	SDC2	0.00332099	0	PTN_SDC2	PTN - SDC2	PTN	Secreted Signaling	PMID: 28356350; PMID: 25620911
ACTA2+_Stromal cells	ACTA2-_Stromal cells	PTN	SDC2	0.00111368	0	PTN_SDC2	PTN - SDC2	PTN	Secreted Signaling	PMID: 28356350; PMID: 25620911
ACTA2-_Stromal cells	ACTA2-_Stromal cells	PTN	SDC2	0.00326483	0	PTN_SDC2	PTN - SDC2	PTN	Secreted Signaling	PMID: 28356350; PMID: 25620911
ACTA2+_Stromal cells	Epithelial cells	PTN	SDC4	0.000610539	0	PTN_SDC4	PTN - SDC4	PTN	Secreted Signaling	PMID: 28356350; PMID: 25620911
ACTA2-_Stromal cells	Epithelial cells	PTN	SDC4	0.00179157	0	PTN_SDC4	PTN - SDC4	PTN	Secreted Signaling	PMID: 28356350; PMID: 25620911
ACTA2+_Stromal cells	Plasma B cells	PTN	NCL	0.00127187	0	PTN_NCL	PTN - NCL	PTN	Secreted Signaling	PMID: 28356350; PMID: 25620911
ACTA2-_Stromal cells	Plasma B cells	PTN	NCL	0.00372743	0	PTN_NCL	PTN - NCL	PTN	Secreted Signaling	PMID: 28356350; PMID: 25620911
ACTA2+_Stromal cells	T cells	PTN	NCL	0.00180084	0	PTN_NCL	PTN - NCL	PTN	Secreted Signaling	PMID: 28356350; PMID: 25620911
ACTA2-_Stromal cells	T cells	PTN	NCL	0.00527226	0	PTN_NCL	PTN - NCL	PTN	Secreted Signaling	PMID: 28356350; PMID: 25620911
ACTA2+_Stromal cells	Epithelial cells	PTN	NCL	0.00352494	0	PTN_NCL	PTN - NCL	PTN	Secreted Signaling	PMID: 28356350; PMID: 25620911
ACTA2-_Stromal cells	Epithelial cells	PTN	NCL	0.0102856	0	PTN_NCL	PTN - NCL	PTN	Secreted Signaling	PMID: 28356350; PMID: 25620911
ACTA2+_Stromal cells	TREM1-_Myeloid	PTN	NCL	0.00309251	0	PTN_NCL	PTN - NCL	PTN	Secreted Signaling	PMID: 28356350; PMID: 25620911
ACTA2-_Stromal cells	TREM1-_Myeloid	PTN	NCL	0.00903133	0	PTN_NCL	PTN - NCL	PTN	Secreted Signaling	PMID: 28356350; PMID: 25620911
ACTA2+_Stromal cells	B cells	PTN	NCL	0.00170432	0	PTN_NCL	PTN - NCL	PTN	Secreted Signaling	PMID: 28356350; PMID: 25620911
ACTA2-_Stromal cells	B cells	PTN	NCL	0.00499061	0	PTN_NCL	PTN - NCL	PTN	Secreted Signaling	PMID: 28356350; PMID: 25620911
ACTA2+_Stromal cells	TREM1+_Myeloid	PTN	NCL	0.0011274	0	PTN_NCL	PTN - NCL	PTN	Secreted Signaling	PMID: 28356350; PMID: 25620911
ACTA2-_Stromal cells	TREM1+_Myeloid	PTN	NCL	0.00330496	0	PTN_NCL	PTN - NCL	PTN	Secreted Signaling	PMID: 28356350; PMID: 25620911
ACTA2+_Stromal cells	ACTA2+_Stromal cells	PTN	NCL	0.00378411	0	PTN_NCL	PTN - NCL	PTN	Secreted Signaling	PMID: 28356350; PMID: 25620911
ACTA2-_Stromal cells	ACTA2+_Stromal cells	PTN	NCL	0.0110364	0	PTN_NCL	PTN - NCL	PTN	Secreted Signaling	PMID: 28356350; PMID: 25620911
ACTA2+_Stromal cells	Mast cells	PTN	NCL	0.00362169	0	PTN_NCL	PTN - NCL	PTN	Secreted Signaling	PMID: 28356350; PMID: 25620911
ACTA2-_Stromal cells	Mast cells	PTN	NCL	0.0105659	0	PTN_NCL	PTN - NCL	PTN	Secreted Signaling	PMID: 28356350; PMID: 25620911
ACTA2+_Stromal cells	ACTA2-_Stromal cells	PTN	NCL	0.00388537	0	PTN_NCL	PTN - NCL	PTN	Secreted Signaling	PMID: 28356350; PMID: 25620911
ACTA2-_Stromal cells	ACTA2-_Stromal cells	PTN	NCL	0.0113295	0	PTN_NCL	PTN - NCL	PTN	Secreted Signaling	PMID: 28356350; PMID: 25620911
ACTA2+_Stromal cells	Endothelial cells	PTN	NCL	0.00379885	0	PTN_NCL	PTN - NCL	PTN	Secreted Signaling	PMID: 28356350; PMID: 25620911
ACTA2-_Stromal cells	Endothelial cells	PTN	NCL	0.011079	0	PTN_NCL	PTN - NCL	PTN	Secreted Signaling	PMID: 28356350; PMID: 25620911
ACTA2+_Stromal cells	ACTA2+_Stromal cells	POSTN	ITGAV_ITGB5	0.00373334	0	POSTN_ITGAV_ITGB5	POSTN - (ITGAV+ITGB5)	PERIOSTIN	Secreted Signaling	PMID: 26721738
ACTA2+_Stromal cells	TREM1-_Myeloid	C3	C3AR1	0.0023926	0	C3_C3AR1	C3 - C3AR1	COMPLEMENT	Secreted Signaling	KEGG: hsa04080
ACTA2-_Stromal cells	TREM1-_Myeloid	C3	C3AR1	0.0115568	0	C3_C3AR1	C3 - C3AR1	COMPLEMENT	Secreted Signaling	KEGG: hsa04080
ACTA2+_Stromal cells	TREM1+_Myeloid	C3	C3AR1	0.00185933	0	C3_C3AR1	C3 - C3AR1	COMPLEMENT	Secreted Signaling	KEGG: hsa04080
ACTA2-_Stromal cells	TREM1+_Myeloid	C3	C3AR1	0.00899941	0	C3_C3AR1	C3 - C3AR1	COMPLEMENT	Secreted Signaling	KEGG: hsa04080
ACTA2+_Stromal cells	TREM1+_Myeloid	C3	ITGAM_ITGB2	0.00479978	0	C3_ITGAM_ITGB2	C3 - (ITGAM+ITGB2)	COMPLEMENT	Secreted Signaling	PMID: 16234578
ACTA2-_Stromal cells	TREM1+_Myeloid	C3	ITGAM_ITGB2	0.0229717	0	C3_ITGAM_ITGB2	C3 - (ITGAM+ITGB2)	COMPLEMENT	Secreted Signaling	PMID: 16234578
ACTA2+_Stromal cells	TREM1-_Myeloid	C3	ITGAX_ITGB2	0.00496359	0	C3_ITGAX_ITGB2	C3 - (ITGAX+ITGB2)	COMPLEMENT	Secreted Signaling	PMID: 16234578
ACTA2-_Stromal cells	TREM1-_Myeloid	C3	ITGAX_ITGB2	0.0237409	0	C3_ITGAX_ITGB2	C3 - (ITGAX+ITGB2)	COMPLEMENT	Secreted Signaling	PMID: 16234578
ACTA2+_Stromal cells	TREM1+_Myeloid	C3	ITGAX_ITGB2	0.00690302	0	C3_ITGAX_ITGB2	C3 - (ITGAX+ITGB2)	COMPLEMENT	Secreted Signaling	PMID: 16234578
ACTA2-_Stromal cells	TREM1+_Myeloid	C3	ITGAX_ITGB2	0.0327755	0	C3_ITGAX_ITGB2	C3 - (ITGAX+ITGB2)	COMPLEMENT	Secreted Signaling	PMID: 16234578
Epithelial cells	ACTA2+_Stromal cells	PRSS3	F2R	0.00609863	0	PRSS3_F2R	PRSS3 - F2R	PARs	Secreted Signaling	KEGG: hsa04080
Epithelial cells	Endothelial cells	PRSS3	F2R	0.00549658	0	PRSS3_F2R	PRSS3 - F2R	PARs	Secreted Signaling	KEGG: hsa04080
Mast cells	ACTA2+_Stromal cells	CTSG	F2R	0.00465013	0	CTSG_F2R	CTSG - F2R	PARs	Secreted Signaling	KEGG: hsa04080
Mast cells	Endothelial cells	CTSG	F2R	0.00419047	0	CTSG_F2R	CTSG - F2R	PARs	Secreted Signaling	KEGG: hsa04080
T cells	ACTA2+_Stromal cells	GZMA	F2R	0.00500054	0	GZMA_F2R	GZMA - F2R	PARs	Secreted Signaling	KEGG: hsa04080
T cells	Endothelial cells	GZMA	F2R	0.0045064	0	GZMA_F2R	GZMA - F2R	PARs	Secreted Signaling	KEGG: hsa04080
Epithelial cells	Endothelial cells	PRSS3	F2RL3	0.00753375	0	PRSS3_F2RL3	PRSS3 - F2RL3	PARs	Secreted Signaling	KEGG: hsa04080
Mast cells	Endothelial cells	CTSG	F2RL3	0.00574636	0	CTSG_F2RL3	CTSG - F2RL3	PARs	Secreted Signaling	KEGG: hsa04080
T cells	Endothelial cells	GZMA	F2RL3	0.00617886	0	GZMA_F2RL3	GZMA - F2RL3	PARs	Secreted Signaling	KEGG: hsa04080
ACTA2-_Stromal cells	Endothelial cells	SEMA3C	NRP1_PLXNA2	0.00198108	0	SEMA3C_NRP1_PLXNA2	SEMA3C - (NRP1+PLXNA2)	SEMA3	Secreted Signaling	PMID: 27533782
ACTA2-_Stromal cells	Endothelial cells	SEMA3C	NRP2_PLXNA2	0.00190922	0	SEMA3C_NRP2_PLXNA2	SEMA3C - (NRP2+PLXNA2)	SEMA3	Secreted Signaling	PMID: 27533782
Endothelial cells	Endothelial cells	SEMA3F	NRP2_PLXNA2	0.00161088	0	SEMA3F_NRP2_PLXNA2	SEMA3F - (NRP2+PLXNA2)	SEMA3	Secreted Signaling	PMID: 27533782
ACTA2-_Stromal cells	Endothelial cells	SEMA3C	NRP1_NRP2	0.00330375	0	SEMA3C_NRP1_NRP2	SEMA3C - (NRP1+NRP2)	SEMA3	Secreted Signaling	PMID: 27533782
ACTA2-_Stromal cells	Endothelial cells	SEMA3C	PLXND1	0.00338276	0	SEMA3C_PLXND1	SEMA3C - PLXND1	SEMA3	Secreted Signaling	PMID: 27533782
TREM1+_Myeloid	Endothelial cells	ADM	CALCRL	0.0143018	0	ADM_CALCRL	ADM - CALCRL	CALCR	Secreted Signaling	KEGG: hsa04080
T cells	TREM1-_Myeloid	ANXA1	FPR1	0.00278962	0	ANXA1_FPR1	ANXA1 - FPR1	ANNEXIN	Secreted Signaling	PMID: 23230437
TREM1-_Myeloid	TREM1-_Myeloid	ANXA1	FPR1	0.00583749	0	ANXA1_FPR1	ANXA1 - FPR1	ANNEXIN	Secreted Signaling	PMID: 23230437
TREM1+_Myeloid	TREM1-_Myeloid	ANXA1	FPR1	0.00624114	0	ANXA1_FPR1	ANXA1 - FPR1	ANNEXIN	Secreted Signaling	PMID: 23230437
ACTA2+_Stromal cells	TREM1-_Myeloid	ANXA1	FPR1	0.00520031	0	ANXA1_FPR1	ANXA1 - FPR1	ANNEXIN	Secreted Signaling	PMID: 23230437
Mast cells	TREM1-_Myeloid	ANXA1	FPR1	0.0125486	0	ANXA1_FPR1	ANXA1 - FPR1	ANNEXIN	Secreted Signaling	PMID: 23230437
ACTA2-_Stromal cells	TREM1-_Myeloid	ANXA1	FPR1	0.00780851	0	ANXA1_FPR1	ANXA1 - FPR1	ANNEXIN	Secreted Signaling	PMID: 23230437
Endothelial cells	TREM1-_Myeloid	ANXA1	FPR1	0.00603834	0	ANXA1_FPR1	ANXA1 - FPR1	ANNEXIN	Secreted Signaling	PMID: 23230437
T cells	TREM1+_Myeloid	ANXA1	FPR1	0.0115449	0	ANXA1_FPR1	ANXA1 - FPR1	ANNEXIN	Secreted Signaling	PMID: 23230437
TREM1-_Myeloid	TREM1+_Myeloid	ANXA1	FPR1	0.0239292	0	ANXA1_FPR1	ANXA1 - FPR1	ANNEXIN	Secreted Signaling	PMID: 23230437
TREM1+_Myeloid	TREM1+_Myeloid	ANXA1	FPR1	0.0255517	0	ANXA1_FPR1	ANXA1 - FPR1	ANNEXIN	Secreted Signaling	PMID: 23230437
ACTA2+_Stromal cells	TREM1+_Myeloid	ANXA1	FPR1	0.0213596	0	ANXA1_FPR1	ANXA1 - FPR1	ANNEXIN	Secreted Signaling	PMID: 23230437
Mast cells	TREM1+_Myeloid	ANXA1	FPR1	0.0503854	0	ANXA1_FPR1	ANXA1 - FPR1	ANNEXIN	Secreted Signaling	PMID: 23230437
ACTA2-_Stromal cells	TREM1+_Myeloid	ANXA1	FPR1	0.0318133	0	ANXA1_FPR1	ANXA1 - FPR1	ANNEXIN	Secreted Signaling	PMID: 23230437
Endothelial cells	TREM1+_Myeloid	ANXA1	FPR1	0.024737	0	ANXA1_FPR1	ANXA1 - FPR1	ANNEXIN	Secreted Signaling	PMID: 23230437
Epithelial cells	Plasma B cells	LGALS9	PTPRC	0.000755157	0	LGALS9_CD45	LGALS9 - CD45	GALECTIN	Secreted Signaling	PMID: 30120235
TREM1-_Myeloid	Plasma B cells	LGALS9	PTPRC	0.0023401	0	LGALS9_CD45	LGALS9 - CD45	GALECTIN	Secreted Signaling	PMID: 30120235
TREM1+_Myeloid	Plasma B cells	LGALS9	PTPRC	0.00088558	0	LGALS9_CD45	LGALS9 - CD45	GALECTIN	Secreted Signaling	PMID: 30120235
Endothelial cells	Plasma B cells	LGALS9	PTPRC	0.000782539	0	LGALS9_CD45	LGALS9 - CD45	GALECTIN	Secreted Signaling	PMID: 30120235
Epithelial cells	T cells	LGALS9	PTPRC	0.0150771	0	LGALS9_CD45	LGALS9 - CD45	GALECTIN	Secreted Signaling	PMID: 30120235
TREM1-_Myeloid	T cells	LGALS9	PTPRC	0.0453568	0	LGALS9_CD45	LGALS9 - CD45	GALECTIN	Secreted Signaling	PMID: 30120235
TREM1+_Myeloid	T cells	LGALS9	PTPRC	0.0176374	0	LGALS9_CD45	LGALS9 - CD45	GALECTIN	Secreted Signaling	PMID: 30120235
Endothelial cells	T cells	LGALS9	PTPRC	0.0156157	0	LGALS9_CD45	LGALS9 - CD45	GALECTIN	Secreted Signaling	PMID: 30120235
Epithelial cells	TREM1-_Myeloid	LGALS9	PTPRC	0.00779921	0	LGALS9_CD45	LGALS9 - CD45	GALECTIN	Secreted Signaling	PMID: 30120235
TREM1-_Myeloid	TREM1-_Myeloid	LGALS9	PTPRC	0.023816	0	LGALS9_CD45	LGALS9 - CD45	GALECTIN	Secreted Signaling	PMID: 30120235
TREM1+_Myeloid	TREM1-_Myeloid	LGALS9	PTPRC	0.0091351	0	LGALS9_CD45	LGALS9 - CD45	GALECTIN	Secreted Signaling	PMID: 30120235
Endothelial cells	TREM1-_Myeloid	LGALS9	PTPRC	0.00807995	0	LGALS9_CD45	LGALS9 - CD45	GALECTIN	Secreted Signaling	PMID: 30120235
Epithelial cells	B cells	LGALS9	PTPRC	0.00380367	0	LGALS9_CD45	LGALS9 - CD45	GALECTIN	Secreted Signaling	PMID: 30120235
TREM1-_Myeloid	B cells	LGALS9	PTPRC	0.0117119	0	LGALS9_CD45	LGALS9 - CD45	GALECTIN	Secreted Signaling	PMID: 30120235
TREM1+_Myeloid	B cells	LGALS9	PTPRC	0.00445825	0	LGALS9_CD45	LGALS9 - CD45	GALECTIN	Secreted Signaling	PMID: 30120235
Endothelial cells	B cells	LGALS9	PTPRC	0.00394115	0	LGALS9_CD45	LGALS9 - CD45	GALECTIN	Secreted Signaling	PMID: 30120235
Epithelial cells	TREM1+_Myeloid	LGALS9	PTPRC	0.00769037	0	LGALS9_CD45	LGALS9 - CD45	GALECTIN	Secreted Signaling	PMID: 30120235
TREM1-_Myeloid	TREM1+_Myeloid	LGALS9	PTPRC	0.0234889	0	LGALS9_CD45	LGALS9 - CD45	GALECTIN	Secreted Signaling	PMID: 30120235
TREM1+_Myeloid	TREM1+_Myeloid	LGALS9	PTPRC	0.00900778	0	LGALS9_CD45	LGALS9 - CD45	GALECTIN	Secreted Signaling	PMID: 30120235
Endothelial cells	TREM1+_Myeloid	LGALS9	PTPRC	0.00796722	0	LGALS9_CD45	LGALS9 - CD45	GALECTIN	Secreted Signaling	PMID: 30120235
Epithelial cells	Mast cells	LGALS9	PTPRC	0.00300875	0	LGALS9_CD45	LGALS9 - CD45	GALECTIN	Secreted Signaling	PMID: 30120235
TREM1-_Myeloid	Mast cells	LGALS9	PTPRC	0.00927966	0	LGALS9_CD45	LGALS9 - CD45	GALECTIN	Secreted Signaling	PMID: 30120235
TREM1+_Myeloid	Mast cells	LGALS9	PTPRC	0.00352702	0	LGALS9_CD45	LGALS9 - CD45	GALECTIN	Secreted Signaling	PMID: 30120235
Endothelial cells	Mast cells	LGALS9	PTPRC	0.00311759	0	LGALS9_CD45	LGALS9 - CD45	GALECTIN	Secreted Signaling	PMID: 30120235
Epithelial cells	Plasma B cells	LGALS9	CD44	0.00144737	0	LGALS9_CD44	LGALS9 - CD44	GALECTIN	Secreted Signaling	PMID: 25065622
TREM1-_Myeloid	Plasma B cells	LGALS9	CD44	0.00447862	0	LGALS9_CD44	LGALS9 - CD44	GALECTIN	Secreted Signaling	PMID: 25065622
TREM1+_Myeloid	Plasma B cells	LGALS9	CD44	0.00169714	0	LGALS9_CD44	LGALS9 - CD44	GALECTIN	Secreted Signaling	PMID: 25065622
Endothelial cells	Plasma B cells	LGALS9	CD44	0.00149981	0	LGALS9_CD44	LGALS9 - CD44	GALECTIN	Secreted Signaling	PMID: 25065622
Epithelial cells	T cells	LGALS9	CD44	0.00336204	0	LGALS9_CD44	LGALS9 - CD44	GALECTIN	Secreted Signaling	PMID: 25065622
TREM1-_Myeloid	T cells	LGALS9	CD44	0.0103616	0	LGALS9_CD44	LGALS9 - CD44	GALECTIN	Secreted Signaling	PMID: 25065622
TREM1+_Myeloid	T cells	LGALS9	CD44	0.00394092	0	LGALS9_CD44	LGALS9 - CD44	GALECTIN	Secreted Signaling	PMID: 25065622
Endothelial cells	T cells	LGALS9	CD44	0.00348362	0	LGALS9_CD44	LGALS9 - CD44	GALECTIN	Secreted Signaling	PMID: 25065622
Epithelial cells	Epithelial cells	LGALS9	CD44	0.00125452	0	LGALS9_CD44	LGALS9 - CD44	GALECTIN	Secreted Signaling	PMID: 25065622
TREM1-_Myeloid	Epithelial cells	LGALS9	CD44	0.00388347	0	LGALS9_CD44	LGALS9 - CD44	GALECTIN	Secreted Signaling	PMID: 25065622
TREM1+_Myeloid	Epithelial cells	LGALS9	CD44	0.00147106	0	LGALS9_CD44	LGALS9 - CD44	GALECTIN	Secreted Signaling	PMID: 25065622
Endothelial cells	Epithelial cells	LGALS9	CD44	0.00129999	0	LGALS9_CD44	LGALS9 - CD44	GALECTIN	Secreted Signaling	PMID: 25065622
Epithelial cells	TREM1-_Myeloid	LGALS9	CD44	0.0028001	0	LGALS9_CD44	LGALS9 - CD44	GALECTIN	Secreted Signaling	PMID: 25065622
TREM1-_Myeloid	TREM1-_Myeloid	LGALS9	CD44	0.00863989	0	LGALS9_CD44	LGALS9 - CD44	GALECTIN	Secreted Signaling	PMID: 25065622
TREM1+_Myeloid	TREM1-_Myeloid	LGALS9	CD44	0.00328254	0	LGALS9_CD44	LGALS9 - CD44	GALECTIN	Secreted Signaling	PMID: 25065622
Endothelial cells	TREM1-_Myeloid	LGALS9	CD44	0.00290142	0	LGALS9_CD44	LGALS9 - CD44	GALECTIN	Secreted Signaling	PMID: 25065622
Epithelial cells	B cells	LGALS9	CD44	0.00285121	0	LGALS9_CD44	LGALS9 - CD44	GALECTIN	Secreted Signaling	PMID: 25065622
TREM1-_Myeloid	B cells	LGALS9	CD44	0.00879666	0	LGALS9_CD44	LGALS9 - CD44	GALECTIN	Secreted Signaling	PMID: 25065622
TREM1+_Myeloid	B cells	LGALS9	CD44	0.00334243	0	LGALS9_CD44	LGALS9 - CD44	GALECTIN	Secreted Signaling	PMID: 25065622
Endothelial cells	B cells	LGALS9	CD44	0.00295437	0	LGALS9_CD44	LGALS9 - CD44	GALECTIN	Secreted Signaling	PMID: 25065622
Epithelial cells	TREM1+_Myeloid	LGALS9	CD44	0.0113401	0	LGALS9_CD44	LGALS9 - CD44	GALECTIN	Secreted Signaling	PMID: 25065622
TREM1-_Myeloid	TREM1+_Myeloid	LGALS9	CD44	0.0343768	0	LGALS9_CD44	LGALS9 - CD44	GALECTIN	Secreted Signaling	PMID: 25065622
TREM1+_Myeloid	TREM1+_Myeloid	LGALS9	CD44	0.0132744	0	LGALS9_CD44	LGALS9 - CD44	GALECTIN	Secreted Signaling	PMID: 25065622
Endothelial cells	TREM1+_Myeloid	LGALS9	CD44	0.0117468	0	LGALS9_CD44	LGALS9 - CD44	GALECTIN	Secreted Signaling	PMID: 25065622
Epithelial cells	ACTA2+_Stromal cells	LGALS9	CD44	0.00189774	0	LGALS9_CD44	LGALS9 - CD44	GALECTIN	Secreted Signaling	PMID: 25065622
TREM1-_Myeloid	ACTA2+_Stromal cells	LGALS9	CD44	0.00586667	0	LGALS9_CD44	LGALS9 - CD44	GALECTIN	Secreted Signaling	PMID: 25065622
TREM1+_Myeloid	ACTA2+_Stromal cells	LGALS9	CD44	0.00222506	0	LGALS9_CD44	LGALS9 - CD44	GALECTIN	Secreted Signaling	PMID: 25065622
Endothelial cells	ACTA2+_Stromal cells	LGALS9	CD44	0.00196647	0	LGALS9_CD44	LGALS9 - CD44	GALECTIN	Secreted Signaling	PMID: 25065622
Epithelial cells	Mast cells	LGALS9	CD44	0.0104768	0	LGALS9_CD44	LGALS9 - CD44	GALECTIN	Secreted Signaling	PMID: 25065622
TREM1-_Myeloid	Mast cells	LGALS9	CD44	0.0318161	0	LGALS9_CD44	LGALS9 - CD44	GALECTIN	Secreted Signaling	PMID: 25065622
TREM1+_Myeloid	Mast cells	LGALS9	CD44	0.0122656	0	LGALS9_CD44	LGALS9 - CD44	GALECTIN	Secreted Signaling	PMID: 25065622
Endothelial cells	Mast cells	LGALS9	CD44	0.0108529	0	LGALS9_CD44	LGALS9 - CD44	GALECTIN	Secreted Signaling	PMID: 25065622
Epithelial cells	ACTA2-_Stromal cells	LGALS9	CD44	0.00178572	0	LGALS9_CD44	LGALS9 - CD44	GALECTIN	Secreted Signaling	PMID: 25065622
TREM1-_Myeloid	ACTA2-_Stromal cells	LGALS9	CD44	0.00552167	0	LGALS9_CD44	LGALS9 - CD44	GALECTIN	Secreted Signaling	PMID: 25065622
TREM1+_Myeloid	ACTA2-_Stromal cells	LGALS9	CD44	0.00209376	0	LGALS9_CD44	LGALS9 - CD44	GALECTIN	Secreted Signaling	PMID: 25065622
Endothelial cells	ACTA2-_Stromal cells	LGALS9	CD44	0.0018504	0	LGALS9_CD44	LGALS9 - CD44	GALECTIN	Secreted Signaling	PMID: 25065622
ACTA2+_Stromal cells	ACTA2+_Stromal cells	COL1A1	ITGA1_ITGB1	0.0557883	0	COL1A1_ITGA1_ITGB1	COL1A1 - (ITGA1+ITGB1)	COLLAGEN	ECM-Receptor	KEGG: hsa04512
ACTA2-_Stromal cells	ACTA2+_Stromal cells	COL1A1	ITGA1_ITGB1	0.0456125	0	COL1A1_ITGA1_ITGB1	COL1A1 - (ITGA1+ITGB1)	COLLAGEN	ECM-Receptor	KEGG: hsa04512
ACTA2+_Stromal cells	Endothelial cells	COL1A1	ITGA1_ITGB1	0.0460601	0	COL1A1_ITGA1_ITGB1	COL1A1 - (ITGA1+ITGB1)	COLLAGEN	ECM-Receptor	KEGG: hsa04512
ACTA2-_Stromal cells	Endothelial cells	COL1A1	ITGA1_ITGB1	0.0375881	0	COL1A1_ITGA1_ITGB1	COL1A1 - (ITGA1+ITGB1)	COLLAGEN	ECM-Receptor	KEGG: hsa04512
ACTA2+_Stromal cells	ACTA2+_Stromal cells	COL1A2	ITGA1_ITGB1	0.0603729	0	COL1A2_ITGA1_ITGB1	COL1A2 - (ITGA1+ITGB1)	COLLAGEN	ECM-Receptor	KEGG: hsa04512
ACTA2-_Stromal cells	ACTA2+_Stromal cells	COL1A2	ITGA1_ITGB1	0.0608212	0	COL1A2_ITGA1_ITGB1	COL1A2 - (ITGA1+ITGB1)	COLLAGEN	ECM-Receptor	KEGG: hsa04512
ACTA2+_Stromal cells	Endothelial cells	COL1A2	ITGA1_ITGB1	0.0498875	0	COL1A2_ITGA1_ITGB1	COL1A2 - (ITGA1+ITGB1)	COLLAGEN	ECM-Receptor	KEGG: hsa04512
ACTA2-_Stromal cells	Endothelial cells	COL1A2	ITGA1_ITGB1	0.0502622	0	COL1A2_ITGA1_ITGB1	COL1A2 - (ITGA1+ITGB1)	COLLAGEN	ECM-Receptor	KEGG: hsa04512
ACTA2+_Stromal cells	ACTA2+_Stromal cells	COL4A1	ITGA1_ITGB1	0.0265653	0	COL4A1_ITGA1_ITGB1	COL4A1 - (ITGA1+ITGB1)	COLLAGEN	ECM-Receptor	KEGG: hsa04512
ACTA2-_Stromal cells	ACTA2+_Stromal cells	COL4A1	ITGA1_ITGB1	0.00458373	0	COL4A1_ITGA1_ITGB1	COL4A1 - (ITGA1+ITGB1)	COLLAGEN	ECM-Receptor	KEGG: hsa04512
Endothelial cells	ACTA2+_Stromal cells	COL4A1	ITGA1_ITGB1	0.0422013	0	COL4A1_ITGA1_ITGB1	COL4A1 - (ITGA1+ITGB1)	COLLAGEN	ECM-Receptor	KEGG: hsa04512
ACTA2+_Stromal cells	Endothelial cells	COL4A1	ITGA1_ITGB1	0.0218152	0	COL4A1_ITGA1_ITGB1	COL4A1 - (ITGA1+ITGB1)	COLLAGEN	ECM-Receptor	KEGG: hsa04512
ACTA2-_Stromal cells	Endothelial cells	COL4A1	ITGA1_ITGB1	0.00374898	0	COL4A1_ITGA1_ITGB1	COL4A1 - (ITGA1+ITGB1)	COLLAGEN	ECM-Receptor	KEGG: hsa04512
Endothelial cells	Endothelial cells	COL4A1	ITGA1_ITGB1	0.0347552	0	COL4A1_ITGA1_ITGB1	COL4A1 - (ITGA1+ITGB1)	COLLAGEN	ECM-Receptor	KEGG: hsa04512
ACTA2+_Stromal cells	ACTA2+_Stromal cells	COL4A2	ITGA1_ITGB1	0.0303755	0	COL4A2_ITGA1_ITGB1	COL4A2 - (ITGA1+ITGB1)	COLLAGEN	ECM-Receptor	KEGG: hsa04512
ACTA2-_Stromal cells	ACTA2+_Stromal cells	COL4A2	ITGA1_ITGB1	0.00732261	0	COL4A2_ITGA1_ITGB1	COL4A2 - (ITGA1+ITGB1)	COLLAGEN	ECM-Receptor	KEGG: hsa04512
Endothelial cells	ACTA2+_Stromal cells	COL4A2	ITGA1_ITGB1	0.0439374	0	COL4A2_ITGA1_ITGB1	COL4A2 - (ITGA1+ITGB1)	COLLAGEN	ECM-Receptor	KEGG: hsa04512
ACTA2+_Stromal cells	Endothelial cells	COL4A2	ITGA1_ITGB1	0.0249616	0	COL4A2_ITGA1_ITGB1	COL4A2 - (ITGA1+ITGB1)	COLLAGEN	ECM-Receptor	KEGG: hsa04512
ACTA2-_Stromal cells	Endothelial cells	COL4A2	ITGA1_ITGB1	0.00599209	0	COL4A2_ITGA1_ITGB1	COL4A2 - (ITGA1+ITGB1)	COLLAGEN	ECM-Receptor	KEGG: hsa04512
Endothelial cells	Endothelial cells	COL4A2	ITGA1_ITGB1	0.0361966	0	COL4A2_ITGA1_ITGB1	COL4A2 - (ITGA1+ITGB1)	COLLAGEN	ECM-Receptor	KEGG: hsa04512
ACTA2+_Stromal cells	ACTA2+_Stromal cells	COL6A1	ITGA1_ITGB1	0.0390344	0	COL6A1_ITGA1_ITGB1	COL6A1 - (ITGA1+ITGB1)	COLLAGEN	ECM-Receptor	KEGG: hsa04512
ACTA2-_Stromal cells	ACTA2+_Stromal cells	COL6A1	ITGA1_ITGB1	0.037657	0	COL6A1_ITGA1_ITGB1	COL6A1 - (ITGA1+ITGB1)	COLLAGEN	ECM-Receptor	KEGG: hsa04512
ACTA2+_Stromal cells	Endothelial cells	COL6A1	ITGA1_ITGB1	0.0321283	0	COL6A1_ITGA1_ITGB1	COL6A1 - (ITGA1+ITGB1)	COLLAGEN	ECM-Receptor	KEGG: hsa04512
ACTA2-_Stromal cells	Endothelial cells	COL6A1	ITGA1_ITGB1	0.0309867	0	COL6A1_ITGA1_ITGB1	COL6A1 - (ITGA1+ITGB1)	COLLAGEN	ECM-Receptor	KEGG: hsa04512
ACTA2+_Stromal cells	ACTA2+_Stromal cells	COL6A2	ITGA1_ITGB1	0.0521688	0	COL6A2_ITGA1_ITGB1	COL6A2 - (ITGA1+ITGB1)	COLLAGEN	ECM-Receptor	KEGG: hsa04512
ACTA2-_Stromal cells	ACTA2+_Stromal cells	COL6A2	ITGA1_ITGB1	0.0541461	0	COL6A2_ITGA1_ITGB1	COL6A2 - (ITGA1+ITGB1)	COLLAGEN	ECM-Receptor	KEGG: hsa04512
Endothelial cells	ACTA2+_Stromal cells	COL6A2	ITGA1_ITGB1	0.00864885	0	COL6A2_ITGA1_ITGB1	COL6A2 - (ITGA1+ITGB1)	COLLAGEN	ECM-Receptor	KEGG: hsa04512
ACTA2+_Stromal cells	Endothelial cells	COL6A2	ITGA1_ITGB1	0.043043	0	COL6A2_ITGA1_ITGB1	COL6A2 - (ITGA1+ITGB1)	COLLAGEN	ECM-Receptor	KEGG: hsa04512
ACTA2-_Stromal cells	Endothelial cells	COL6A2	ITGA1_ITGB1	0.0446908	0	COL6A2_ITGA1_ITGB1	COL6A2 - (ITGA1+ITGB1)	COLLAGEN	ECM-Receptor	KEGG: hsa04512
Endothelial cells	Endothelial cells	COL6A2	ITGA1_ITGB1	0.00707907	0	COL6A2_ITGA1_ITGB1	COL6A2 - (ITGA1+ITGB1)	COLLAGEN	ECM-Receptor	KEGG: hsa04512
ACTA2+_Stromal cells	ACTA2+_Stromal cells	COL6A3	ITGA1_ITGB1	0.033608	0	COL6A3_ITGA1_ITGB1	COL6A3 - (ITGA1+ITGB1)	COLLAGEN	ECM-Receptor	KEGG: hsa04512
ACTA2-_Stromal cells	ACTA2+_Stromal cells	COL6A3	ITGA1_ITGB1	0.037487	0	COL6A3_ITGA1_ITGB1	COL6A3 - (ITGA1+ITGB1)	COLLAGEN	ECM-Receptor	KEGG: hsa04512
ACTA2+_Stromal cells	Endothelial cells	COL6A3	ITGA1_ITGB1	0.0276344	0	COL6A3_ITGA1_ITGB1	COL6A3 - (ITGA1+ITGB1)	COLLAGEN	ECM-Receptor	KEGG: hsa04512
ACTA2-_Stromal cells	Endothelial cells	COL6A3	ITGA1_ITGB1	0.0308459	0	COL6A3_ITGA1_ITGB1	COL6A3 - (ITGA1+ITGB1)	COLLAGEN	ECM-Receptor	KEGG: hsa04512
ACTA2+_Stromal cells	TREM1-_Myeloid	FN1	ITGA4_ITGB1	0.0157053	0	FN1_ITGA4_ITGB1	FN1 - (ITGA4+ITGB1)	FN1	ECM-Receptor	KEGG: hsa04512
ACTA2-_Stromal cells	TREM1-_Myeloid	FN1	ITGA4_ITGB1	0.0198426	0	FN1_ITGA4_ITGB1	FN1 - (ITGA4+ITGB1)	FN1	ECM-Receptor	KEGG: hsa04512
Endothelial cells	TREM1-_Myeloid	FN1	ITGA4_ITGB1	0.0039667	0	FN1_ITGA4_ITGB1	FN1 - (ITGA4+ITGB1)	FN1	ECM-Receptor	KEGG: hsa04512
ACTA2+_Stromal cells	TREM1+_Myeloid	FN1	ITGA4_ITGB1	0.0108996	0	FN1_ITGA4_ITGB1	FN1 - (ITGA4+ITGB1)	FN1	ECM-Receptor	KEGG: hsa04512
ACTA2-_Stromal cells	TREM1+_Myeloid	FN1	ITGA4_ITGB1	0.0137887	0	FN1_ITGA4_ITGB1	FN1 - (ITGA4+ITGB1)	FN1	ECM-Receptor	KEGG: hsa04512
Endothelial cells	TREM1+_Myeloid	FN1	ITGA4_ITGB1	0.00274291	0	FN1_ITGA4_ITGB1	FN1 - (ITGA4+ITGB1)	FN1	ECM-Receptor	KEGG: hsa04512
ACTA2+_Stromal cells	Endothelial cells	FN1	ITGA5_ITGB1	0.0394907	0	FN1_ITGA5_ITGB1	FN1 - (ITGA5+ITGB1)	FN1	ECM-Receptor	KEGG: hsa04512
ACTA2-_Stromal cells	Endothelial cells	FN1	ITGA5_ITGB1	0.0495783	0	FN1_ITGA5_ITGB1	FN1 - (ITGA5+ITGB1)	FN1	ECM-Receptor	KEGG: hsa04512
Endothelial cells	Endothelial cells	FN1	ITGA5_ITGB1	0.0101577	0	FN1_ITGA5_ITGB1	FN1 - (ITGA5+ITGB1)	FN1	ECM-Receptor	KEGG: hsa04512
ACTA2-_Stromal cells	ACTA2+_Stromal cells	LAMA2	ITGA1_ITGB1	0.00511412	0	LAMA2_ITGA1_ITGB1	LAMA2 - (ITGA1+ITGB1)	LAMININ	ECM-Receptor	KEGG: hsa04512
ACTA2-_Stromal cells	Endothelial cells	LAMA2	ITGA1_ITGB1	0.0041832	0	LAMA2_ITGA1_ITGB1	LAMA2 - (ITGA1+ITGB1)	LAMININ	ECM-Receptor	KEGG: hsa04512
ACTA2+_Stromal cells	ACTA2+_Stromal cells	LAMA4	ITGA1_ITGB1	0.0229386	0	LAMA4_ITGA1_ITGB1	LAMA4 - (ITGA1+ITGB1)	LAMININ	ECM-Receptor	KEGG: hsa04512
ACTA2-_Stromal cells	ACTA2+_Stromal cells	LAMA4	ITGA1_ITGB1	0.0178744	0	LAMA4_ITGA1_ITGB1	LAMA4 - (ITGA1+ITGB1)	LAMININ	ECM-Receptor	KEGG: hsa04512
Endothelial cells	ACTA2+_Stromal cells	LAMA4	ITGA1_ITGB1	0.00867333	0	LAMA4_ITGA1_ITGB1	LAMA4 - (ITGA1+ITGB1)	LAMININ	ECM-Receptor	KEGG: hsa04512
ACTA2+_Stromal cells	Endothelial cells	LAMA4	ITGA1_ITGB1	0.0188245	0	LAMA4_ITGA1_ITGB1	LAMA4 - (ITGA1+ITGB1)	LAMININ	ECM-Receptor	KEGG: hsa04512
ACTA2-_Stromal cells	Endothelial cells	LAMA4	ITGA1_ITGB1	0.0146549	0	LAMA4_ITGA1_ITGB1	LAMA4 - (ITGA1+ITGB1)	LAMININ	ECM-Receptor	KEGG: hsa04512
Endothelial cells	Endothelial cells	LAMA4	ITGA1_ITGB1	0.00709914	0	LAMA4_ITGA1_ITGB1	LAMA4 - (ITGA1+ITGB1)	LAMININ	ECM-Receptor	KEGG: hsa04512
Endothelial cells	ACTA2+_Stromal cells	LAMA5	ITGA1_ITGB1	0.00369098	0	LAMA5_ITGA1_ITGB1	LAMA5 - (ITGA1+ITGB1)	LAMININ	ECM-Receptor	KEGG: hsa04512
Endothelial cells	Endothelial cells	LAMA5	ITGA1_ITGB1	0.00301832	0	LAMA5_ITGA1_ITGB1	LAMA5 - (ITGA1+ITGB1)	LAMININ	ECM-Receptor	KEGG: hsa04512
ACTA2+_Stromal cells	ACTA2+_Stromal cells	LAMB1	ITGA1_ITGB1	0.00821571	0	LAMB1_ITGA1_ITGB1	LAMB1 - (ITGA1+ITGB1)	LAMININ	ECM-Receptor	KEGG: hsa04512
ACTA2-_Stromal cells	ACTA2+_Stromal cells	LAMB1	ITGA1_ITGB1	0.00641251	0	LAMB1_ITGA1_ITGB1	LAMB1 - (ITGA1+ITGB1)	LAMININ	ECM-Receptor	KEGG: hsa04512
Endothelial cells	ACTA2+_Stromal cells	LAMB1	ITGA1_ITGB1	0.00779076	0	LAMB1_ITGA1_ITGB1	LAMB1 - (ITGA1+ITGB1)	LAMININ	ECM-Receptor	KEGG: hsa04512
ACTA2+_Stromal cells	Endothelial cells	LAMB1	ITGA1_ITGB1	0.00672401	0	LAMB1_ITGA1_ITGB1	LAMB1 - (ITGA1+ITGB1)	LAMININ	ECM-Receptor	KEGG: hsa04512
ACTA2-_Stromal cells	Endothelial cells	LAMB1	ITGA1_ITGB1	0.00524648	0	LAMB1_ITGA1_ITGB1	LAMB1 - (ITGA1+ITGB1)	LAMININ	ECM-Receptor	KEGG: hsa04512
Endothelial cells	Endothelial cells	LAMB1	ITGA1_ITGB1	0.00637572	0	LAMB1_ITGA1_ITGB1	LAMB1 - (ITGA1+ITGB1)	LAMININ	ECM-Receptor	KEGG: hsa04512
ACTA2+_Stromal cells	ACTA2+_Stromal cells	LAMB2	ITGA1_ITGB1	0.00649576	0	LAMB2_ITGA1_ITGB1	LAMB2 - (ITGA1+ITGB1)	LAMININ	ECM-Receptor	KEGG: hsa04512
ACTA2-_Stromal cells	ACTA2+_Stromal cells	LAMB2	ITGA1_ITGB1	0.00710819	0	LAMB2_ITGA1_ITGB1	LAMB2 - (ITGA1+ITGB1)	LAMININ	ECM-Receptor	KEGG: hsa04512
Endothelial cells	ACTA2+_Stromal cells	LAMB2	ITGA1_ITGB1	0.00557443	0	LAMB2_ITGA1_ITGB1	LAMB2 - (ITGA1+ITGB1)	LAMININ	ECM-Receptor	KEGG: hsa04512
ACTA2+_Stromal cells	Endothelial cells	LAMB2	ITGA1_ITGB1	0.00531467	0	LAMB2_ITGA1_ITGB1	LAMB2 - (ITGA1+ITGB1)	LAMININ	ECM-Receptor	KEGG: hsa04512
ACTA2-_Stromal cells	Endothelial cells	LAMB2	ITGA1_ITGB1	0.0058164	0	LAMB2_ITGA1_ITGB1	LAMB2 - (ITGA1+ITGB1)	LAMININ	ECM-Receptor	KEGG: hsa04512
Endothelial cells	Endothelial cells	LAMB2	ITGA1_ITGB1	0.00456009	0	LAMB2_ITGA1_ITGB1	LAMB2 - (ITGA1+ITGB1)	LAMININ	ECM-Receptor	KEGG: hsa04512
Epithelial cells	ACTA2+_Stromal cells	LAMB3	ITGA1_ITGB1	0.0038932	0	LAMB3_ITGA1_ITGB1	LAMB3 - (ITGA1+ITGB1)	LAMININ	ECM-Receptor	KEGG: hsa04512
Epithelial cells	Endothelial cells	LAMB3	ITGA1_ITGB1	0.0031838	0	LAMB3_ITGA1_ITGB1	LAMB3 - (ITGA1+ITGB1)	LAMININ	ECM-Receptor	KEGG: hsa04512
ACTA2+_Stromal cells	ACTA2+_Stromal cells	LAMC1	ITGA1_ITGB1	0.0139752	0	LAMC1_ITGA1_ITGB1	LAMC1 - (ITGA1+ITGB1)	LAMININ	ECM-Receptor	KEGG: hsa04512
ACTA2-_Stromal cells	ACTA2+_Stromal cells	LAMC1	ITGA1_ITGB1	0.00779841	0	LAMC1_ITGA1_ITGB1	LAMC1 - (ITGA1+ITGB1)	LAMININ	ECM-Receptor	KEGG: hsa04512
Endothelial cells	ACTA2+_Stromal cells	LAMC1	ITGA1_ITGB1	0.00703993	0	LAMC1_ITGA1_ITGB1	LAMC1 - (ITGA1+ITGB1)	LAMININ	ECM-Receptor	KEGG: hsa04512
ACTA2+_Stromal cells	Endothelial cells	LAMC1	ITGA1_ITGB1	0.0114498	0	LAMC1_ITGA1_ITGB1	LAMC1 - (ITGA1+ITGB1)	LAMININ	ECM-Receptor	KEGG: hsa04512
ACTA2-_Stromal cells	Endothelial cells	LAMC1	ITGA1_ITGB1	0.00638199	0	LAMC1_ITGA1_ITGB1	LAMC1 - (ITGA1+ITGB1)	LAMININ	ECM-Receptor	KEGG: hsa04512
Endothelial cells	Endothelial cells	LAMC1	ITGA1_ITGB1	0.00576048	0	LAMC1_ITGA1_ITGB1	LAMC1 - (ITGA1+ITGB1)	LAMININ	ECM-Receptor	KEGG: hsa04512
ACTA2-_Stromal cells	Epithelial cells	LAMA2	ITGA6_ITGB1	0.00205461	0	LAMA2_ITGA6_ITGB1	LAMA2 - (ITGA6+ITGB1)	LAMININ	ECM-Receptor	KEGG: hsa04512
ACTA2-_Stromal cells	Endothelial cells	LAMA2	ITGA6_ITGB1	0.00913438	0	LAMA2_ITGA6_ITGB1	LAMA2 - (ITGA6+ITGB1)	LAMININ	ECM-Receptor	KEGG: hsa04512
ACTA2+_Stromal cells	Epithelial cells	LAMA4	ITGA6_ITGB1	0.00931545	0	LAMA4_ITGA6_ITGB1	LAMA4 - (ITGA6+ITGB1)	LAMININ	ECM-Receptor	KEGG: hsa04512
ACTA2-_Stromal cells	Epithelial cells	LAMA4	ITGA6_ITGB1	0.00723658	0	LAMA4_ITGA6_ITGB1	LAMA4 - (ITGA6+ITGB1)	LAMININ	ECM-Receptor	KEGG: hsa04512
Endothelial cells	Epithelial cells	LAMA4	ITGA6_ITGB1	0.00349199	0	LAMA4_ITGA6_ITGB1	LAMA4 - (ITGA6+ITGB1)	LAMININ	ECM-Receptor	KEGG: hsa04512
ACTA2+_Stromal cells	Endothelial cells	LAMA4	ITGA6_ITGB1	0.0404018	0	LAMA4_ITGA6_ITGB1	LAMA4 - (ITGA6+ITGB1)	LAMININ	ECM-Receptor	KEGG: hsa04512
ACTA2-_Stromal cells	Endothelial cells	LAMA4	ITGA6_ITGB1	0.0316069	0	LAMA4_ITGA6_ITGB1	LAMA4 - (ITGA6+ITGB1)	LAMININ	ECM-Receptor	KEGG: hsa04512
Endothelial cells	Endothelial cells	LAMA4	ITGA6_ITGB1	0.0154481	0	LAMA4_ITGA6_ITGB1	LAMA4 - (ITGA6+ITGB1)	LAMININ	ECM-Receptor	KEGG: hsa04512
Endothelial cells	Epithelial cells	LAMA5	ITGA6_ITGB1	0.00148159	0	LAMA5_ITGA6_ITGB1	LAMA5 - (ITGA6+ITGB1)	LAMININ	ECM-Receptor	KEGG: hsa04512
Endothelial cells	Endothelial cells	LAMA5	ITGA6_ITGB1	0.00659992	0	LAMA5_ITGA6_ITGB1	LAMA5 - (ITGA6+ITGB1)	LAMININ	ECM-Receptor	KEGG: hsa04512
ACTA2+_Stromal cells	Epithelial cells	LAMB1	ITGA6_ITGB1	0.00330684	0	LAMB1_ITGA6_ITGB1	LAMB1 - (ITGA6+ITGB1)	LAMININ	ECM-Receptor	KEGG: hsa04512
ACTA2-_Stromal cells	Epithelial cells	LAMB1	ITGA6_ITGB1	0.00257824	0	LAMB1_ITGA6_ITGB1	LAMB1 - (ITGA6+ITGB1)	LAMININ	ECM-Receptor	KEGG: hsa04512
Endothelial cells	Epithelial cells	LAMB1	ITGA6_ITGB1	0.00313499	0	LAMB1_ITGA6_ITGB1	LAMB1 - (ITGA6+ITGB1)	LAMININ	ECM-Receptor	KEGG: hsa04512
ACTA2+_Stromal cells	Endothelial cells	LAMB1	ITGA6_ITGB1	0.0146383	0	LAMB1_ITGA6_ITGB1	LAMB1 - (ITGA6+ITGB1)	LAMININ	ECM-Receptor	KEGG: hsa04512
ACTA2-_Stromal cells	Endothelial cells	LAMB1	ITGA6_ITGB1	0.0114417	0	LAMB1_ITGA6_ITGB1	LAMB1 - (ITGA6+ITGB1)	LAMININ	ECM-Receptor	KEGG: hsa04512
Endothelial cells	Endothelial cells	LAMB1	ITGA6_ITGB1	0.0138858	0	LAMB1_ITGA6_ITGB1	LAMB1 - (ITGA6+ITGB1)	LAMININ	ECM-Receptor	KEGG: hsa04512
ACTA2+_Stromal cells	Epithelial cells	LAMB2	ITGA6_ITGB1	0.00261185	0	LAMB2_ITGA6_ITGB1	LAMB2 - (ITGA6+ITGB1)	LAMININ	ECM-Receptor	KEGG: hsa04512
ACTA2-_Stromal cells	Epithelial cells	LAMB2	ITGA6_ITGB1	0.00285915	0	LAMB2_ITGA6_ITGB1	LAMB2 - (ITGA6+ITGB1)	LAMININ	ECM-Receptor	KEGG: hsa04512
Endothelial cells	Epithelial cells	LAMB2	ITGA6_ITGB1	0.00224015	0	LAMB2_ITGA6_ITGB1	LAMB2 - (ITGA6+ITGB1)	LAMININ	ECM-Receptor	KEGG: hsa04512
ACTA2+_Stromal cells	Endothelial cells	LAMB2	ITGA6_ITGB1	0.0115895	0	LAMB2_ITGA6_ITGB1	LAMB2 - (ITGA6+ITGB1)	LAMININ	ECM-Receptor	KEGG: hsa04512
ACTA2-_Stromal cells	Endothelial cells	LAMB2	ITGA6_ITGB1	0.012676	0	LAMB2_ITGA6_ITGB1	LAMB2 - (ITGA6+ITGB1)	LAMININ	ECM-Receptor	KEGG: hsa04512
Endothelial cells	Endothelial cells	LAMB2	ITGA6_ITGB1	0.00995291	0	LAMB2_ITGA6_ITGB1	LAMB2 - (ITGA6+ITGB1)	LAMININ	ECM-Receptor	KEGG: hsa04512
Epithelial cells	Epithelial cells	LAMB3	ITGA6_ITGB1	0.00156295	0	LAMB3_ITGA6_ITGB1	LAMB3 - (ITGA6+ITGB1)	LAMININ	ECM-Receptor	KEGG: hsa04512
Epithelial cells	Endothelial cells	LAMB3	ITGA6_ITGB1	0.00696038	0	LAMB3_ITGA6_ITGB1	LAMB3 - (ITGA6+ITGB1)	LAMININ	ECM-Receptor	KEGG: hsa04512
ACTA2+_Stromal cells	Epithelial cells	LAMC1	ITGA6_ITGB1	0.00564463	0	LAMC1_ITGA6_ITGB1	LAMC1 - (ITGA6+ITGB1)	LAMININ	ECM-Receptor	KEGG: hsa04512
ACTA2-_Stromal cells	Epithelial cells	LAMC1	ITGA6_ITGB1	0.00313809	0	LAMC1_ITGA6_ITGB1	LAMC1 - (ITGA6+ITGB1)	LAMININ	ECM-Receptor	KEGG: hsa04512
Endothelial cells	Epithelial cells	LAMC1	ITGA6_ITGB1	0.00283158	0	LAMC1_ITGA6_ITGB1	LAMC1 - (ITGA6+ITGB1)	LAMININ	ECM-Receptor	KEGG: hsa04512
ACTA2+_Stromal cells	Endothelial cells	LAMC1	ITGA6_ITGB1	0.0247877	0	LAMC1_ITGA6_ITGB1	LAMC1 - (ITGA6+ITGB1)	LAMININ	ECM-Receptor	KEGG: hsa04512
ACTA2-_Stromal cells	Endothelial cells	LAMC1	ITGA6_ITGB1	0.0138993	0	LAMC1_ITGA6_ITGB1	LAMC1 - (ITGA6+ITGB1)	LAMININ	ECM-Receptor	KEGG: hsa04512
Endothelial cells	Endothelial cells	LAMC1	ITGA6_ITGB1	0.012555	0	LAMC1_ITGA6_ITGB1	LAMC1 - (ITGA6+ITGB1)	LAMININ	ECM-Receptor	KEGG: hsa04512
ACTA2+_Stromal cells	ACTA2+_Stromal cells	FN1	ITGAV_ITGB1	0.0380335	0	FN1_ITGAV_ITGB1	FN1 - (ITGAV+ITGB1)	FN1	ECM-Receptor	KEGG: hsa04512
ACTA2-_Stromal cells	ACTA2+_Stromal cells	FN1	ITGAV_ITGB1	0.0477674	0	FN1_ITGAV_ITGB1	FN1 - (ITGAV+ITGB1)	FN1	ECM-Receptor	KEGG: hsa04512
Endothelial cells	ACTA2+_Stromal cells	FN1	ITGAV_ITGB1	0.00977184	0	FN1_ITGAV_ITGB1	FN1 - (ITGAV+ITGB1)	FN1	ECM-Receptor	KEGG: hsa04512
ACTA2+_Stromal cells	Plasma B cells	FN1	ITGA4_ITGB7	0.00712053	0	FN1_ITGA4_ITGB7	FN1 - (ITGA4+ITGB7)	FN1	ECM-Receptor	KEGG: hsa04512
ACTA2-_Stromal cells	Plasma B cells	FN1	ITGA4_ITGB7	0.00901704	0	FN1_ITGA4_ITGB7	FN1 - (ITGA4+ITGB7)	FN1	ECM-Receptor	KEGG: hsa04512
Endothelial cells	Plasma B cells	FN1	ITGA4_ITGB7	0.00178679	0	FN1_ITGA4_ITGB7	FN1 - (ITGA4+ITGB7)	FN1	ECM-Receptor	KEGG: hsa04512
ACTA2-_Stromal cells	Epithelial cells	LAMA2	ITGA6_ITGB4	0.00178096	0	LAMA2_ITGA6_ITGB4	LAMA2 - (ITGA6+ITGB4)	LAMININ	ECM-Receptor	KEGG: hsa04512
ACTA2+_Stromal cells	Epithelial cells	LAMA4	ITGA6_ITGB4	0.00808259	0	LAMA4_ITGA6_ITGB4	LAMA4 - (ITGA6+ITGB4)	LAMININ	ECM-Receptor	KEGG: hsa04512
ACTA2-_Stromal cells	Epithelial cells	LAMA4	ITGA6_ITGB4	0.00627711	0	LAMA4_ITGA6_ITGB4	LAMA4 - (ITGA6+ITGB4)	LAMININ	ECM-Receptor	KEGG: hsa04512
Endothelial cells	Epithelial cells	LAMA4	ITGA6_ITGB4	0.00302749	0	LAMA4_ITGA6_ITGB4	LAMA4 - (ITGA6+ITGB4)	LAMININ	ECM-Receptor	KEGG: hsa04512
Endothelial cells	Epithelial cells	LAMA5	ITGA6_ITGB4	0.00128416	0	LAMA5_ITGA6_ITGB4	LAMA5 - (ITGA6+ITGB4)	LAMININ	ECM-Receptor	KEGG: hsa04512
ACTA2+_Stromal cells	Epithelial cells	LAMB1	ITGA6_ITGB4	0.00286689	0	LAMB1_ITGA6_ITGB4	LAMB1 - (ITGA6+ITGB4)	LAMININ	ECM-Receptor	KEGG: hsa04512
ACTA2-_Stromal cells	Epithelial cells	LAMB1	ITGA6_ITGB4	0.00223501	0	LAMB1_ITGA6_ITGB4	LAMB1 - (ITGA6+ITGB4)	LAMININ	ECM-Receptor	KEGG: hsa04512
Endothelial cells	Epithelial cells	LAMB1	ITGA6_ITGB4	0.00271784	0	LAMB1_ITGA6_ITGB4	LAMB1 - (ITGA6+ITGB4)	LAMININ	ECM-Receptor	KEGG: hsa04512
ACTA2+_Stromal cells	Epithelial cells	LAMB2	ITGA6_ITGB4	0.00226415	0	LAMB2_ITGA6_ITGB4	LAMB2 - (ITGA6+ITGB4)	LAMININ	ECM-Receptor	KEGG: hsa04512
ACTA2-_Stromal cells	Epithelial cells	LAMB2	ITGA6_ITGB4	0.00247862	0	LAMB2_ITGA6_ITGB4	LAMB2 - (ITGA6+ITGB4)	LAMININ	ECM-Receptor	KEGG: hsa04512
Endothelial cells	Epithelial cells	LAMB2	ITGA6_ITGB4	0.00194184	0	LAMB2_ITGA6_ITGB4	LAMB2 - (ITGA6+ITGB4)	LAMININ	ECM-Receptor	KEGG: hsa04512
Epithelial cells	Epithelial cells	LAMB3	ITGA6_ITGB4	0.0013547	0	LAMB3_ITGA6_ITGB4	LAMB3 - (ITGA6+ITGB4)	LAMININ	ECM-Receptor	KEGG: hsa04512
ACTA2+_Stromal cells	Epithelial cells	LAMC1	ITGA6_ITGB4	0.00489518	0	LAMC1_ITGA6_ITGB4	LAMC1 - (ITGA6+ITGB4)	LAMININ	ECM-Receptor	KEGG: hsa04512
ACTA2-_Stromal cells	Epithelial cells	LAMC1	ITGA6_ITGB4	0.00272053	0	LAMC1_ITGA6_ITGB4	LAMC1 - (ITGA6+ITGB4)	LAMININ	ECM-Receptor	KEGG: hsa04512
Endothelial cells	Epithelial cells	LAMC1	ITGA6_ITGB4	0.00245471	0	LAMC1_ITGA6_ITGB4	LAMC1 - (ITGA6+ITGB4)	LAMININ	ECM-Receptor	KEGG: hsa04512
ACTA2+_Stromal cells	Plasma B cells	FN1	CD44	0.0103818	0	FN1_CD44	FN1 - CD44	FN1	ECM-Receptor	KEGG: hsa04512
ACTA2-_Stromal cells	Plasma B cells	FN1	CD44	0.0131354	0	FN1_CD44	FN1 - CD44	FN1	ECM-Receptor	KEGG: hsa04512
Endothelial cells	Plasma B cells	FN1	CD44	0.00261158	0	FN1_CD44	FN1 - CD44	FN1	ECM-Receptor	KEGG: hsa04512
ACTA2+_Stromal cells	T cells	FN1	CD44	0.0238334	0	FN1_CD44	FN1 - CD44	FN1	ECM-Receptor	KEGG: hsa04512
ACTA2-_Stromal cells	T cells	FN1	CD44	0.0300466	0	FN1_CD44	FN1 - CD44	FN1	ECM-Receptor	KEGG: hsa04512
Endothelial cells	T cells	FN1	CD44	0.00605701	0	FN1_CD44	FN1 - CD44	FN1	ECM-Receptor	KEGG: hsa04512
ACTA2+_Stromal cells	Epithelial cells	FN1	CD44	0.00900928	0	FN1_CD44	FN1 - CD44	FN1	ECM-Receptor	KEGG: hsa04512
ACTA2-_Stromal cells	Epithelial cells	FN1	CD44	0.0114031	0	FN1_CD44	FN1 - CD44	FN1	ECM-Receptor	KEGG: hsa04512
Endothelial cells	Epithelial cells	FN1	CD44	0.00226397	0	FN1_CD44	FN1 - CD44	FN1	ECM-Receptor	KEGG: hsa04512
ACTA2+_Stromal cells	TREM1-_Myeloid	FN1	CD44	0.0199182	0	FN1_CD44	FN1 - CD44	FN1	ECM-Receptor	KEGG: hsa04512
ACTA2-_Stromal cells	TREM1-_Myeloid	FN1	CD44	0.025137	0	FN1_CD44	FN1 - CD44	FN1	ECM-Receptor	KEGG: hsa04512
Endothelial cells	TREM1-_Myeloid	FN1	CD44	0.0050469	0	FN1_CD44	FN1 - CD44	FN1	ECM-Receptor	KEGG: hsa04512
ACTA2+_Stromal cells	B cells	FN1	CD44	0.0202754	0	FN1_CD44	FN1 - CD44	FN1	ECM-Receptor	KEGG: hsa04512
ACTA2-_Stromal cells	B cells	FN1	CD44	0.0255854	0	FN1_CD44	FN1 - CD44	FN1	ECM-Receptor	KEGG: hsa04512
Endothelial cells	B cells	FN1	CD44	0.00513881	0	FN1_CD44	FN1 - CD44	FN1	ECM-Receptor	KEGG: hsa04512
ACTA2+_Stromal cells	TREM1+_Myeloid	FN1	CD44	0.0766536	0	FN1_CD44	FN1 - CD44	FN1	ECM-Receptor	KEGG: hsa04512
ACTA2-_Stromal cells	TREM1+_Myeloid	FN1	CD44	0.0952924	0	FN1_CD44	FN1 - CD44	FN1	ECM-Receptor	KEGG: hsa04512
Endothelial cells	TREM1+_Myeloid	FN1	CD44	0.0203	0	FN1_CD44	FN1 - CD44	FN1	ECM-Receptor	KEGG: hsa04512
ACTA2+_Stromal cells	ACTA2+_Stromal cells	FN1	CD44	0.0135744	0	FN1_CD44	FN1 - CD44	FN1	ECM-Receptor	KEGG: hsa04512
ACTA2-_Stromal cells	ACTA2+_Stromal cells	FN1	CD44	0.0171602	0	FN1_CD44	FN1 - CD44	FN1	ECM-Receptor	KEGG: hsa04512
Endothelial cells	ACTA2+_Stromal cells	FN1	CD44	0.00342297	0	FN1_CD44	FN1 - CD44	FN1	ECM-Receptor	KEGG: hsa04512
ACTA2+_Stromal cells	Mast cells	FN1	CD44	0.0711758	0	FN1_CD44	FN1 - CD44	FN1	ECM-Receptor	KEGG: hsa04512
ACTA2-_Stromal cells	Mast cells	FN1	CD44	0.0886106	0	FN1_CD44	FN1 - CD44	FN1	ECM-Receptor	KEGG: hsa04512
Endothelial cells	Mast cells	FN1	CD44	0.0187675	0	FN1_CD44	FN1 - CD44	FN1	ECM-Receptor	KEGG: hsa04512
ACTA2+_Stromal cells	ACTA2-_Stromal cells	FN1	CD44	0.012782	0	FN1_CD44	FN1 - CD44	FN1	ECM-Receptor	KEGG: hsa04512
ACTA2-_Stromal cells	ACTA2-_Stromal cells	FN1	CD44	0.0161619	0	FN1_CD44	FN1 - CD44	FN1	ECM-Receptor	KEGG: hsa04512
Endothelial cells	ACTA2-_Stromal cells	FN1	CD44	0.00322121	0	FN1_CD44	FN1 - CD44	FN1	ECM-Receptor	KEGG: hsa04512
ACTA2+_Stromal cells	Plasma B cells	COL1A1	CD44	0.0159043	0	COL1A1_CD44	COL1A1 - CD44	COLLAGEN	ECM-Receptor	KEGG: hsa04512
ACTA2-_Stromal cells	Plasma B cells	COL1A1	CD44	0.0129039	0	COL1A1_CD44	COL1A1 - CD44	COLLAGEN	ECM-Receptor	KEGG: hsa04512
ACTA2+_Stromal cells	T cells	COL1A1	CD44	0.0362493	0	COL1A1_CD44	COL1A1 - CD44	COLLAGEN	ECM-Receptor	KEGG: hsa04512
ACTA2-_Stromal cells	T cells	COL1A1	CD44	0.029526	0	COL1A1_CD44	COL1A1 - CD44	COLLAGEN	ECM-Receptor	KEGG: hsa04512
ACTA2+_Stromal cells	Epithelial cells	COL1A1	CD44	0.0138119	0	COL1A1_CD44	COL1A1 - CD44	COLLAGEN	ECM-Receptor	KEGG: hsa04512
ACTA2-_Stromal cells	Epithelial cells	COL1A1	CD44	0.0112018	0	COL1A1_CD44	COL1A1 - CD44	COLLAGEN	ECM-Receptor	KEGG: hsa04512
ACTA2+_Stromal cells	TREM1-_Myeloid	COL1A1	CD44	0.0303579	0	COL1A1_CD44	COL1A1 - CD44	COLLAGEN	ECM-Receptor	KEGG: hsa04512
ACTA2-_Stromal cells	TREM1-_Myeloid	COL1A1	CD44	0.0246993	0	COL1A1_CD44	COL1A1 - CD44	COLLAGEN	ECM-Receptor	KEGG: hsa04512
ACTA2+_Stromal cells	B cells	COL1A1	CD44	0.0308964	0	COL1A1_CD44	COL1A1 - CD44	COLLAGEN	ECM-Receptor	KEGG: hsa04512
ACTA2-_Stromal cells	B cells	COL1A1	CD44	0.02514	0	COL1A1_CD44	COL1A1 - CD44	COLLAGEN	ECM-Receptor	KEGG: hsa04512
ACTA2+_Stromal cells	TREM1+_Myeloid	COL1A1	CD44	0.11339	0	COL1A1_CD44	COL1A1 - CD44	COLLAGEN	ECM-Receptor	KEGG: hsa04512
ACTA2-_Stromal cells	TREM1+_Myeloid	COL1A1	CD44	0.0937505	0	COL1A1_CD44	COL1A1 - CD44	COLLAGEN	ECM-Receptor	KEGG: hsa04512
ACTA2+_Stromal cells	ACTA2+_Stromal cells	COL1A1	CD44	0.0207596	0	COL1A1_CD44	COL1A1 - CD44	COLLAGEN	ECM-Receptor	KEGG: hsa04512
ACTA2-_Stromal cells	ACTA2+_Stromal cells	COL1A1	CD44	0.016859	0	COL1A1_CD44	COL1A1 - CD44	COLLAGEN	ECM-Receptor	KEGG: hsa04512
ACTA2+_Stromal cells	Mast cells	COL1A1	CD44	0.105587	0	COL1A1_CD44	COL1A1 - CD44	COLLAGEN	ECM-Receptor	KEGG: hsa04512
ACTA2-_Stromal cells	Mast cells	COL1A1	CD44	0.0871664	0	COL1A1_CD44	COL1A1 - CD44	COLLAGEN	ECM-Receptor	KEGG: hsa04512
ACTA2+_Stromal cells	ACTA2-_Stromal cells	COL1A1	CD44	0.0195561	0	COL1A1_CD44	COL1A1 - CD44	COLLAGEN	ECM-Receptor	KEGG: hsa04512
ACTA2-_Stromal cells	ACTA2-_Stromal cells	COL1A1	CD44	0.0158779	0	COL1A1_CD44	COL1A1 - CD44	COLLAGEN	ECM-Receptor	KEGG: hsa04512
ACTA2+_Stromal cells	Plasma B cells	COL1A2	CD44	0.0172712	0	COL1A2_CD44	COL1A2 - CD44	COLLAGEN	ECM-Receptor	KEGG: hsa04512
ACTA2-_Stromal cells	Plasma B cells	COL1A2	CD44	0.0174054	0	COL1A2_CD44	COL1A2 - CD44	COLLAGEN	ECM-Receptor	KEGG: hsa04512
ACTA2+_Stromal cells	T cells	COL1A2	CD44	0.039295	0	COL1A2_CD44	COL1A2 - CD44	COLLAGEN	ECM-Receptor	KEGG: hsa04512
ACTA2-_Stromal cells	T cells	COL1A2	CD44	0.0395934	0	COL1A2_CD44	COL1A2 - CD44	COLLAGEN	ECM-Receptor	KEGG: hsa04512
ACTA2+_Stromal cells	Epithelial cells	COL1A2	CD44	0.0150017	0	COL1A2_CD44	COL1A2 - CD44	COLLAGEN	ECM-Receptor	KEGG: hsa04512
ACTA2-_Stromal cells	Epithelial cells	COL1A2	CD44	0.0151186	0	COL1A2_CD44	COL1A2 - CD44	COLLAGEN	ECM-Receptor	KEGG: hsa04512
ACTA2+_Stromal cells	TREM1-_Myeloid	COL1A2	CD44	0.0329255	0	COL1A2_CD44	COL1A2 - CD44	COLLAGEN	ECM-Receptor	KEGG: hsa04512
ACTA2-_Stromal cells	TREM1-_Myeloid	COL1A2	CD44	0.0331772	0	COL1A2_CD44	COL1A2 - CD44	COLLAGEN	ECM-Receptor	KEGG: hsa04512
ACTA2+_Stromal cells	B cells	COL1A2	CD44	0.0335081	0	COL1A2_CD44	COL1A2 - CD44	COLLAGEN	ECM-Receptor	KEGG: hsa04512
ACTA2-_Stromal cells	B cells	COL1A2	CD44	0.0337641	0	COL1A2_CD44	COL1A2 - CD44	COLLAGEN	ECM-Receptor	KEGG: hsa04512
ACTA2+_Stromal cells	TREM1+_Myeloid	COL1A2	CD44	0.122096	0	COL1A2_CD44	COL1A2 - CD44	COLLAGEN	ECM-Receptor	KEGG: hsa04512
ACTA2-_Stromal cells	TREM1+_Myeloid	COL1A2	CD44	0.122942	0	COL1A2_CD44	COL1A2 - CD44	COLLAGEN	ECM-Receptor	KEGG: hsa04512
ACTA2+_Stromal cells	ACTA2+_Stromal cells	COL1A2	CD44	0.0225343	0	COL1A2_CD44	COL1A2 - CD44	COLLAGEN	ECM-Receptor	KEGG: hsa04512
ACTA2-_Stromal cells	ACTA2+_Stromal cells	COL1A2	CD44	0.0227085	0	COL1A2_CD44	COL1A2 - CD44	COLLAGEN	ECM-Receptor	KEGG: hsa04512
ACTA2+_Stromal cells	Mast cells	COL1A2	CD44	0.113771	0	COL1A2_CD44	COL1A2 - CD44	COLLAGEN	ECM-Receptor	KEGG: hsa04512
ACTA2-_Stromal cells	Mast cells	COL1A2	CD44	0.114567	0	COL1A2_CD44	COL1A2 - CD44	COLLAGEN	ECM-Receptor	KEGG: hsa04512
ACTA2+_Stromal cells	ACTA2-_Stromal cells	COL1A2	CD44	0.0212301	0	COL1A2_CD44	COL1A2 - CD44	COLLAGEN	ECM-Receptor	KEGG: hsa04512
ACTA2-_Stromal cells	ACTA2-_Stromal cells	COL1A2	CD44	0.0213944	0	COL1A2_CD44	COL1A2 - CD44	COLLAGEN	ECM-Receptor	KEGG: hsa04512
ACTA2+_Stromal cells	Plasma B cells	COL4A1	CD44	0.00740937	0	COL4A1_CD44	COL4A1 - CD44	COLLAGEN	ECM-Receptor	KEGG: hsa04512
ACTA2-_Stromal cells	Plasma B cells	COL4A1	CD44	0.00125797	0	COL4A1_CD44	COL4A1 - CD44	COLLAGEN	ECM-Receptor	KEGG: hsa04512
Endothelial cells	Plasma B cells	COL4A1	CD44	0.0119083	0	COL4A1_CD44	COL4A1 - CD44	COLLAGEN	ECM-Receptor	KEGG: hsa04512
ACTA2+_Stromal cells	T cells	COL4A1	CD44	0.0170761	0	COL4A1_CD44	COL4A1 - CD44	COLLAGEN	ECM-Receptor	KEGG: hsa04512
ACTA2-_Stromal cells	T cells	COL4A1	CD44	0.00292283	0	COL4A1_CD44	COL4A1 - CD44	COLLAGEN	ECM-Receptor	KEGG: hsa04512
Endothelial cells	T cells	COL4A1	CD44	0.0272834	0	COL4A1_CD44	COL4A1 - CD44	COLLAGEN	ECM-Receptor	KEGG: hsa04512
ACTA2+_Stromal cells	Epithelial cells	COL4A1	CD44	0.00642728	0	COL4A1_CD44	COL4A1 - CD44	COLLAGEN	ECM-Receptor	KEGG: hsa04512
ACTA2-_Stromal cells	Epithelial cells	COL4A1	CD44	0.00109034	0	COL4A1_CD44	COL4A1 - CD44	COLLAGEN	ECM-Receptor	KEGG: hsa04512
Endothelial cells	Epithelial cells	COL4A1	CD44	0.0103361	0	COL4A1_CD44	COL4A1 - CD44	COLLAGEN	ECM-Receptor	KEGG: hsa04512
ACTA2+_Stromal cells	TREM1-_Myeloid	COL4A1	CD44	0.0142547	0	COL4A1_CD44	COL4A1 - CD44	COLLAGEN	ECM-Receptor	KEGG: hsa04512
ACTA2-_Stromal cells	TREM1-_Myeloid	COL4A1	CD44	0.00243412	0	COL4A1_CD44	COL4A1 - CD44	COLLAGEN	ECM-Receptor	KEGG: hsa04512
Endothelial cells	TREM1-_Myeloid	COL4A1	CD44	0.0228147	0	COL4A1_CD44	COL4A1 - CD44	COLLAGEN	ECM-Receptor	KEGG: hsa04512
ACTA2+_Stromal cells	B cells	COL4A1	CD44	0.0145119	0	COL4A1_CD44	COL4A1 - CD44	COLLAGEN	ECM-Receptor	KEGG: hsa04512
ACTA2-_Stromal cells	B cells	COL4A1	CD44	0.00247857	0	COL4A1_CD44	COL4A1 - CD44	COLLAGEN	ECM-Receptor	KEGG: hsa04512
Endothelial cells	B cells	COL4A1	CD44	0.0232226	0	COL4A1_CD44	COL4A1 - CD44	COLLAGEN	ECM-Receptor	KEGG: hsa04512
ACTA2+_Stromal cells	TREM1+_Myeloid	COL4A1	CD44	0.0557763	0	COL4A1_CD44	COL4A1 - CD44	COLLAGEN	ECM-Receptor	KEGG: hsa04512
ACTA2-_Stromal cells	TREM1+_Myeloid	COL4A1	CD44	0.00986901	0	COL4A1_CD44	COL4A1 - CD44	COLLAGEN	ECM-Receptor	KEGG: hsa04512
Endothelial cells	TREM1+_Myeloid	COL4A1	CD44	0.0870676	0	COL4A1_CD44	COL4A1 - CD44	COLLAGEN	ECM-Receptor	KEGG: hsa04512
ACTA2+_Stromal cells	ACTA2+_Stromal cells	COL4A1	CD44	0.0096969	0	COL4A1_CD44	COL4A1 - CD44	COLLAGEN	ECM-Receptor	KEGG: hsa04512
ACTA2-_Stromal cells	ACTA2+_Stromal cells	COL4A1	CD44	0.0016495	0	COL4A1_CD44	COL4A1 - CD44	COLLAGEN	ECM-Receptor	KEGG: hsa04512
Endothelial cells	ACTA2+_Stromal cells	COL4A1	CD44	0.0155631	0	COL4A1_CD44	COL4A1 - CD44	COLLAGEN	ECM-Receptor	KEGG: hsa04512
ACTA2+_Stromal cells	Mast cells	COL4A1	CD44	0.0517069	0	COL4A1_CD44	COL4A1 - CD44	COLLAGEN	ECM-Receptor	KEGG: hsa04512
ACTA2-_Stromal cells	Mast cells	COL4A1	CD44	0.00911664	0	COL4A1_CD44	COL4A1 - CD44	COLLAGEN	ECM-Receptor	KEGG: hsa04512
Endothelial cells	Mast cells	COL4A1	CD44	0.0809109	0	COL4A1_CD44	COL4A1 - CD44	COLLAGEN	ECM-Receptor	KEGG: hsa04512
ACTA2+_Stromal cells	ACTA2-_Stromal cells	COL4A1	CD44	0.00912873	0	COL4A1_CD44	COL4A1 - CD44	COLLAGEN	ECM-Receptor	KEGG: hsa04512
ACTA2-_Stromal cells	ACTA2-_Stromal cells	COL4A1	CD44	0.00155212	0	COL4A1_CD44	COL4A1 - CD44	COLLAGEN	ECM-Receptor	KEGG: hsa04512
Endothelial cells	ACTA2-_Stromal cells	COL4A1	CD44	0.0146563	0	COL4A1_CD44	COL4A1 - CD44	COLLAGEN	ECM-Receptor	KEGG: hsa04512
ACTA2+_Stromal cells	Plasma B cells	COL4A2	CD44	0.00849605	0	COL4A2_CD44	COL4A2 - CD44	COLLAGEN	ECM-Receptor	KEGG: hsa04512
ACTA2-_Stromal cells	Plasma B cells	COL4A2	CD44	0.00201366	0	COL4A2_CD44	COL4A2 - CD44	COLLAGEN	ECM-Receptor	KEGG: hsa04512
Endothelial cells	Plasma B cells	COL4A2	CD44	0.0124144	0	COL4A2_CD44	COL4A2 - CD44	COLLAGEN	ECM-Receptor	KEGG: hsa04512
ACTA2+_Stromal cells	T cells	COL4A2	CD44	0.0195526	0	COL4A2_CD44	COL4A2 - CD44	COLLAGEN	ECM-Receptor	KEGG: hsa04512
ACTA2-_Stromal cells	T cells	COL4A2	CD44	0.00467395	0	COL4A2_CD44	COL4A2 - CD44	COLLAGEN	ECM-Receptor	KEGG: hsa04512
Endothelial cells	T cells	COL4A2	CD44	0.0284241	0	COL4A2_CD44	COL4A2 - CD44	COLLAGEN	ECM-Receptor	KEGG: hsa04512
ACTA2+_Stromal cells	Epithelial cells	COL4A2	CD44	0.00737099	0	COL4A2_CD44	COL4A2 - CD44	COLLAGEN	ECM-Receptor	KEGG: hsa04512
ACTA2-_Stromal cells	Epithelial cells	COL4A2	CD44	0.00174549	0	COL4A2_CD44	COL4A2 - CD44	COLLAGEN	ECM-Receptor	KEGG: hsa04512
Endothelial cells	Epithelial cells	COL4A2	CD44	0.0107761	0	COL4A2_CD44	COL4A2 - CD44	COLLAGEN	ECM-Receptor	KEGG: hsa04512
ACTA2+_Stromal cells	TREM1-_Myeloid	COL4A2	CD44	0.0163289	0	COL4A2_CD44	COL4A2 - CD44	COLLAGEN	ECM-Receptor	KEGG: hsa04512
ACTA2-_Stromal cells	TREM1-_Myeloid	COL4A2	CD44	0.00389359	0	COL4A2_CD44	COL4A2 - CD44	COLLAGEN	ECM-Receptor	KEGG: hsa04512
Endothelial cells	TREM1-_Myeloid	COL4A2	CD44	0.0237731	0	COL4A2_CD44	COL4A2 - CD44	COLLAGEN	ECM-Receptor	KEGG: hsa04512
ACTA2+_Stromal cells	B cells	COL4A2	CD44	0.0166228	0	COL4A2_CD44	COL4A2 - CD44	COLLAGEN	ECM-Receptor	KEGG: hsa04512
ACTA2-_Stromal cells	B cells	COL4A2	CD44	0.00396458	0	COL4A2_CD44	COL4A2 - CD44	COLLAGEN	ECM-Receptor	KEGG: hsa04512
Endothelial cells	B cells	COL4A2	CD44	0.0241977	0	COL4A2_CD44	COL4A2 - CD44	COLLAGEN	ECM-Receptor	KEGG: hsa04512
ACTA2+_Stromal cells	TREM1+_Myeloid	COL4A2	CD44	0.0635028	0	COL4A2_CD44	COL4A2 - CD44	COLLAGEN	ECM-Receptor	KEGG: hsa04512
ACTA2-_Stromal cells	TREM1+_Myeloid	COL4A2	CD44	0.0157161	0	COL4A2_CD44	COL4A2 - CD44	COLLAGEN	ECM-Receptor	KEGG: hsa04512
Endothelial cells	TREM1+_Myeloid	COL4A2	CD44	0.0904752	0	COL4A2_CD44	COL4A2 - CD44	COLLAGEN	ECM-Receptor	KEGG: hsa04512
ACTA2+_Stromal cells	ACTA2+_Stromal cells	COL4A2	CD44	0.0111153	0	COL4A2_CD44	COL4A2 - CD44	COLLAGEN	ECM-Receptor	KEGG: hsa04512
ACTA2-_Stromal cells	ACTA2+_Stromal cells	COL4A2	CD44	0.00263977	0	COL4A2_CD44	COL4A2 - CD44	COLLAGEN	ECM-Receptor	KEGG: hsa04512
Endothelial cells	ACTA2+_Stromal cells	COL4A2	CD44	0.0162219	0	COL4A2_CD44	COL4A2 - CD44	COLLAGEN	ECM-Receptor	KEGG: hsa04512
ACTA2+_Stromal cells	Mast cells	COL4A2	CD44	0.0589049	0	COL4A2_CD44	COL4A2 - CD44	COLLAGEN	ECM-Receptor	KEGG: hsa04512
ACTA2-_Stromal cells	Mast cells	COL4A2	CD44	0.0145245	0	COL4A2_CD44	COL4A2 - CD44	COLLAGEN	ECM-Receptor	KEGG: hsa04512
Endothelial cells	Mast cells	COL4A2	CD44	0.0840997	0	COL4A2_CD44	COL4A2 - CD44	COLLAGEN	ECM-Receptor	KEGG: hsa04512
ACTA2+_Stromal cells	ACTA2-_Stromal cells	COL4A2	CD44	0.0104649	0	COL4A2_CD44	COL4A2 - CD44	COLLAGEN	ECM-Receptor	KEGG: hsa04512
ACTA2-_Stromal cells	ACTA2-_Stromal cells	COL4A2	CD44	0.00248406	0	COL4A2_CD44	COL4A2 - CD44	COLLAGEN	ECM-Receptor	KEGG: hsa04512
Endothelial cells	ACTA2-_Stromal cells	COL4A2	CD44	0.0152773	0	COL4A2_CD44	COL4A2 - CD44	COLLAGEN	ECM-Receptor	KEGG: hsa04512
ACTA2+_Stromal cells	Plasma B cells	COL6A1	CD44	0.0109886	0	COL6A1_CD44	COL6A1 - CD44	COLLAGEN	ECM-Receptor	KEGG: hsa04512
ACTA2-_Stromal cells	Plasma B cells	COL6A1	CD44	0.01059	0	COL6A1_CD44	COL6A1 - CD44	COLLAGEN	ECM-Receptor	KEGG: hsa04512
ACTA2+_Stromal cells	T cells	COL6A1	CD44	0.0252065	0	COL6A1_CD44	COL6A1 - CD44	COLLAGEN	ECM-Receptor	KEGG: hsa04512
ACTA2-_Stromal cells	T cells	COL6A1	CD44	0.0243047	0	COL6A1_CD44	COL6A1 - CD44	COLLAGEN	ECM-Receptor	KEGG: hsa04512
ACTA2+_Stromal cells	Epithelial cells	COL6A1	CD44	0.00953668	0	COL6A1_CD44	COL6A1 - CD44	COLLAGEN	ECM-Receptor	KEGG: hsa04512
ACTA2-_Stromal cells	Epithelial cells	COL6A1	CD44	0.00919021	0	COL6A1_CD44	COL6A1 - CD44	COLLAGEN	ECM-Receptor	KEGG: hsa04512
ACTA2+_Stromal cells	TREM1-_Myeloid	COL6A1	CD44	0.0210706	0	COL6A1_CD44	COL6A1 - CD44	COLLAGEN	ECM-Receptor	KEGG: hsa04512
ACTA2-_Stromal cells	TREM1-_Myeloid	COL6A1	CD44	0.0203137	0	COL6A1_CD44	COL6A1 - CD44	COLLAGEN	ECM-Receptor	KEGG: hsa04512
ACTA2+_Stromal cells	B cells	COL6A1	CD44	0.0214481	0	COL6A1_CD44	COL6A1 - CD44	COLLAGEN	ECM-Receptor	KEGG: hsa04512
ACTA2-_Stromal cells	B cells	COL6A1	CD44	0.0206779	0	COL6A1_CD44	COL6A1 - CD44	COLLAGEN	ECM-Receptor	KEGG: hsa04512
ACTA2+_Stromal cells	TREM1+_Myeloid	COL6A1	CD44	0.0808179	0	COL6A1_CD44	COL6A1 - CD44	COLLAGEN	ECM-Receptor	KEGG: hsa04512
ACTA2-_Stromal cells	TREM1+_Myeloid	COL6A1	CD44	0.0780859	0	COL6A1_CD44	COL6A1 - CD44	COLLAGEN	ECM-Receptor	KEGG: hsa04512
ACTA2+_Stromal cells	ACTA2+_Stromal cells	COL6A1	CD44	0.0143652	0	COL6A1_CD44	COL6A1 - CD44	COLLAGEN	ECM-Receptor	KEGG: hsa04512
ACTA2-_Stromal cells	ACTA2+_Stromal cells	COL6A1	CD44	0.0138458	0	COL6A1_CD44	COL6A1 - CD44	COLLAGEN	ECM-Receptor	KEGG: hsa04512
ACTA2+_Stromal cells	Mast cells	COL6A1	CD44	0.0750668	0	COL6A1_CD44	COL6A1 - CD44	COLLAGEN	ECM-Receptor	KEGG: hsa04512
ACTA2-_Stromal cells	Mast cells	COL6A1	CD44	0.0725139	0	COL6A1_CD44	COL6A1 - CD44	COLLAGEN	ECM-Receptor	KEGG: hsa04512
ACTA2+_Stromal cells	ACTA2-_Stromal cells	COL6A1	CD44	0.0135272	0	COL6A1_CD44	COL6A1 - CD44	COLLAGEN	ECM-Receptor	KEGG: hsa04512
ACTA2-_Stromal cells	ACTA2-_Stromal cells	COL6A1	CD44	0.0130377	0	COL6A1_CD44	COL6A1 - CD44	COLLAGEN	ECM-Receptor	KEGG: hsa04512
ACTA2+_Stromal cells	Plasma B cells	COL6A2	CD44	0.0148318	0	COL6A2_CD44	COL6A2 - CD44	COLLAGEN	ECM-Receptor	KEGG: hsa04512
ACTA2-_Stromal cells	Plasma B cells	COL6A2	CD44	0.015417	0	COL6A2_CD44	COL6A2 - CD44	COLLAGEN	ECM-Receptor	KEGG: hsa04512
Endothelial cells	Plasma B cells	COL6A2	CD44	0.00238067	0	COL6A2_CD44	COL6A2 - CD44	COLLAGEN	ECM-Receptor	KEGG: hsa04512
ACTA2+_Stromal cells	T cells	COL6A2	CD44	0.033852	0	COL6A2_CD44	COL6A2 - CD44	COLLAGEN	ECM-Receptor	KEGG: hsa04512
ACTA2-_Stromal cells	T cells	COL6A2	CD44	0.0351608	0	COL6A2_CD44	COL6A2 - CD44	COLLAGEN	ECM-Receptor	KEGG: hsa04512
Endothelial cells	T cells	COL6A2	CD44	0.00552315	0	COL6A2_CD44	COL6A2 - CD44	COLLAGEN	ECM-Receptor	KEGG: hsa04512
ACTA2+_Stromal cells	Epithelial cells	COL6A2	CD44	0.0128786	0	COL6A2_CD44	COL6A2 - CD44	COLLAGEN	ECM-Receptor	KEGG: hsa04512
ACTA2-_Stromal cells	Epithelial cells	COL6A2	CD44	0.0133878	0	COL6A2_CD44	COL6A2 - CD44	COLLAGEN	ECM-Receptor	KEGG: hsa04512
Endothelial cells	Epithelial cells	COL6A2	CD44	0.00206373	0	COL6A2_CD44	COL6A2 - CD44	COLLAGEN	ECM-Receptor	KEGG: hsa04512
ACTA2+_Stromal cells	TREM1-_Myeloid	COL6A2	CD44	0.0283388	0	COL6A2_CD44	COL6A2 - CD44	COLLAGEN	ECM-Receptor	KEGG: hsa04512
ACTA2-_Stromal cells	TREM1-_Myeloid	COL6A2	CD44	0.0294409	0	COL6A2_CD44	COL6A2 - CD44	COLLAGEN	ECM-Receptor	KEGG: hsa04512
Endothelial cells	TREM1-_Myeloid	COL6A2	CD44	0.00460166	0	COL6A2_CD44	COL6A2 - CD44	COLLAGEN	ECM-Receptor	KEGG: hsa04512
ACTA2+_Stromal cells	B cells	COL6A2	CD44	0.0288426	0	COL6A2_CD44	COL6A2 - CD44	COLLAGEN	ECM-Receptor	KEGG: hsa04512
ACTA2-_Stromal cells	B cells	COL6A2	CD44	0.0299637	0	COL6A2_CD44	COL6A2 - CD44	COLLAGEN	ECM-Receptor	KEGG: hsa04512
Endothelial cells	B cells	COL6A2	CD44	0.0046855	0	COL6A2_CD44	COL6A2 - CD44	COLLAGEN	ECM-Receptor	KEGG: hsa04512
ACTA2+_Stromal cells	TREM1+_Myeloid	COL6A2	CD44	0.106454	0	COL6A2_CD44	COL6A2 - CD44	COLLAGEN	ECM-Receptor	KEGG: hsa04512
ACTA2-_Stromal cells	TREM1+_Myeloid	COL6A2	CD44	0.11025	0	COL6A2_CD44	COL6A2 - CD44	COLLAGEN	ECM-Receptor	KEGG: hsa04512
Endothelial cells	TREM1+_Myeloid	COL6A2	CD44	0.0185342	0	COL6A2_CD44	COL6A2 - CD44	COLLAGEN	ECM-Receptor	KEGG: hsa04512
ACTA2+_Stromal cells	ACTA2+_Stromal cells	COL6A2	CD44	0.0193661	0	COL6A2_CD44	COL6A2 - CD44	COLLAGEN	ECM-Receptor	KEGG: hsa04512
ACTA2-_Stromal cells	ACTA2+_Stromal cells	COL6A2	CD44	0.0201266	0	COL6A2_CD44	COL6A2 - CD44	COLLAGEN	ECM-Receptor	KEGG: hsa04512
Endothelial cells	ACTA2+_Stromal cells	COL6A2	CD44	0.00312054	0	COL6A2_CD44	COL6A2 - CD44	COLLAGEN	ECM-Receptor	KEGG: hsa04512
ACTA2+_Stromal cells	Mast cells	COL6A2	CD44	0.0990755	0	COL6A2_CD44	COL6A2 - CD44	COLLAGEN	ECM-Receptor	KEGG: hsa04512
ACTA2-_Stromal cells	Mast cells	COL6A2	CD44	0.102638	0	COL6A2_CD44	COL6A2 - CD44	COLLAGEN	ECM-Receptor	KEGG: hsa04512
Endothelial cells	Mast cells	COL6A2	CD44	0.0171326	0	COL6A2_CD44	COL6A2 - CD44	COLLAGEN	ECM-Receptor	KEGG: hsa04512
ACTA2+_Stromal cells	ACTA2-_Stromal cells	COL6A2	CD44	0.0182419	0	COL6A2_CD44	COL6A2 - CD44	COLLAGEN	ECM-Receptor	KEGG: hsa04512
ACTA2-_Stromal cells	ACTA2-_Stromal cells	COL6A2	CD44	0.018959	0	COL6A2_CD44	COL6A2 - CD44	COLLAGEN	ECM-Receptor	KEGG: hsa04512
Endothelial cells	ACTA2-_Stromal cells	COL6A2	CD44	0.00293656	0	COL6A2_CD44	COL6A2 - CD44	COLLAGEN	ECM-Receptor	KEGG: hsa04512
ACTA2+_Stromal cells	Plasma B cells	COL6A3	CD44	0.00942282	0	COL6A3_CD44	COL6A3 - CD44	COLLAGEN	ECM-Receptor	KEGG: hsa04512
ACTA2-_Stromal cells	Plasma B cells	COL6A3	CD44	0.0105408	0	COL6A3_CD44	COL6A3 - CD44	COLLAGEN	ECM-Receptor	KEGG: hsa04512
ACTA2+_Stromal cells	T cells	COL6A3	CD44	0.0216591	0	COL6A3_CD44	COL6A3 - CD44	COLLAGEN	ECM-Receptor	KEGG: hsa04512
ACTA2-_Stromal cells	T cells	COL6A3	CD44	0.0241935	0	COL6A3_CD44	COL6A3 - CD44	COLLAGEN	ECM-Receptor	KEGG: hsa04512
ACTA2+_Stromal cells	Epithelial cells	COL6A3	CD44	0.00817605	0	COL6A3_CD44	COL6A3 - CD44	COLLAGEN	ECM-Receptor	KEGG: hsa04512
ACTA2-_Stromal cells	Epithelial cells	COL6A3	CD44	0.00914751	0	COL6A3_CD44	COL6A3 - CD44	COLLAGEN	ECM-Receptor	KEGG: hsa04512
ACTA2+_Stromal cells	TREM1-_Myeloid	COL6A3	CD44	0.0180945	0	COL6A3_CD44	COL6A3 - CD44	COLLAGEN	ECM-Receptor	KEGG: hsa04512
ACTA2-_Stromal cells	TREM1-_Myeloid	COL6A3	CD44	0.0202204	0	COL6A3_CD44	COL6A3 - CD44	COLLAGEN	ECM-Receptor	KEGG: hsa04512
ACTA2+_Stromal cells	B cells	COL6A3	CD44	0.0184196	0	COL6A3_CD44	COL6A3 - CD44	COLLAGEN	ECM-Receptor	KEGG: hsa04512
ACTA2-_Stromal cells	B cells	COL6A3	CD44	0.0205829	0	COL6A3_CD44	COL6A3 - CD44	COLLAGEN	ECM-Receptor	KEGG: hsa04512
ACTA2+_Stromal cells	TREM1+_Myeloid	COL6A3	CD44	0.0700062	0	COL6A3_CD44	COL6A3 - CD44	COLLAGEN	ECM-Receptor	KEGG: hsa04512
ACTA2-_Stromal cells	TREM1+_Myeloid	COL6A3	CD44	0.0777482	0	COL6A3_CD44	COL6A3 - CD44	COLLAGEN	ECM-Receptor	KEGG: hsa04512
ACTA2+_Stromal cells	ACTA2+_Stromal cells	COL6A3	CD44	0.0123242	0	COL6A3_CD44	COL6A3 - CD44	COLLAGEN	ECM-Receptor	KEGG: hsa04512
ACTA2-_Stromal cells	ACTA2+_Stromal cells	COL6A3	CD44	0.0137817	0	COL6A3_CD44	COL6A3 - CD44	COLLAGEN	ECM-Receptor	KEGG: hsa04512
ACTA2+_Stromal cells	Mast cells	COL6A3	CD44	0.06497	0	COL6A3_CD44	COL6A3 - CD44	COLLAGEN	ECM-Receptor	KEGG: hsa04512
ACTA2-_Stromal cells	Mast cells	COL6A3	CD44	0.0721984	0	COL6A3_CD44	COL6A3 - CD44	COLLAGEN	ECM-Receptor	KEGG: hsa04512
ACTA2+_Stromal cells	ACTA2-_Stromal cells	COL6A3	CD44	0.0116039	0	COL6A3_CD44	COL6A3 - CD44	COLLAGEN	ECM-Receptor	KEGG: hsa04512
ACTA2-_Stromal cells	ACTA2-_Stromal cells	COL6A3	CD44	0.0129774	0	COL6A3_CD44	COL6A3 - CD44	COLLAGEN	ECM-Receptor	KEGG: hsa04512
ACTA2-_Stromal cells	Plasma B cells	LAMA2	CD44	0.00140408	0	LAMA2_CD44	LAMA2 - CD44	LAMININ	ECM-Receptor	KEGG: hsa04512
ACTA2-_Stromal cells	T cells	LAMA2	CD44	0.00326167	0	LAMA2_CD44	LAMA2 - CD44	LAMININ	ECM-Receptor	KEGG: hsa04512
ACTA2-_Stromal cells	Epithelial cells	LAMA2	CD44	0.001217	0	LAMA2_CD44	LAMA2 - CD44	LAMININ	ECM-Receptor	KEGG: hsa04512
ACTA2-_Stromal cells	TREM1-_Myeloid	LAMA2	CD44	0.00271646	0	LAMA2_CD44	LAMA2 - CD44	LAMININ	ECM-Receptor	KEGG: hsa04512
ACTA2-_Stromal cells	B cells	LAMA2	CD44	0.00276605	0	LAMA2_CD44	LAMA2 - CD44	LAMININ	ECM-Receptor	KEGG: hsa04512
ACTA2-_Stromal cells	TREM1+_Myeloid	LAMA2	CD44	0.0110042	0	LAMA2_CD44	LAMA2 - CD44	LAMININ	ECM-Receptor	KEGG: hsa04512
ACTA2-_Stromal cells	ACTA2+_Stromal cells	LAMA2	CD44	0.001841	0	LAMA2_CD44	LAMA2 - CD44	LAMININ	ECM-Receptor	KEGG: hsa04512
ACTA2-_Stromal cells	Mast cells	LAMA2	CD44	0.0101662	0	LAMA2_CD44	LAMA2 - CD44	LAMININ	ECM-Receptor	KEGG: hsa04512
ACTA2-_Stromal cells	ACTA2-_Stromal cells	LAMA2	CD44	0.00173233	0	LAMA2_CD44	LAMA2 - CD44	LAMININ	ECM-Receptor	KEGG: hsa04512
ACTA2+_Stromal cells	Plasma B cells	LAMA4	CD44	0.0063807	0	LAMA4_CD44	LAMA4 - CD44	LAMININ	ECM-Receptor	KEGG: hsa04512
ACTA2-_Stromal cells	Plasma B cells	LAMA4	CD44	0.00495348	0	LAMA4_CD44	LAMA4 - CD44	LAMININ	ECM-Receptor	KEGG: hsa04512
Endothelial cells	Plasma B cells	LAMA4	CD44	0.00238745	0	LAMA4_CD44	LAMA4 - CD44	LAMININ	ECM-Receptor	KEGG: hsa04512
ACTA2+_Stromal cells	T cells	LAMA4	CD44	0.0147253	0	LAMA4_CD44	LAMA4 - CD44	LAMININ	ECM-Receptor	KEGG: hsa04512
ACTA2-_Stromal cells	T cells	LAMA4	CD44	0.0114531	0	LAMA4_CD44	LAMA4 - CD44	LAMININ	ECM-Receptor	KEGG: hsa04512
Endothelial cells	T cells	LAMA4	CD44	0.00553883	0	LAMA4_CD44	LAMA4 - CD44	LAMININ	ECM-Receptor	KEGG: hsa04512
ACTA2+_Stromal cells	Epithelial cells	LAMA4	CD44	0.00553419	0	LAMA4_CD44	LAMA4 - CD44	LAMININ	ECM-Receptor	KEGG: hsa04512
ACTA2-_Stromal cells	Epithelial cells	LAMA4	CD44	0.0042955	0	LAMA4_CD44	LAMA4 - CD44	LAMININ	ECM-Receptor	KEGG: hsa04512
Endothelial cells	Epithelial cells	LAMA4	CD44	0.00206961	0	LAMA4_CD44	LAMA4 - CD44	LAMININ	ECM-Receptor	KEGG: hsa04512
ACTA2+_Stromal cells	TREM1-_Myeloid	LAMA4	CD44	0.0122875	0	LAMA4_CD44	LAMA4 - CD44	LAMININ	ECM-Receptor	KEGG: hsa04512
ACTA2-_Stromal cells	TREM1-_Myeloid	LAMA4	CD44	0.00955174	0	LAMA4_CD44	LAMA4 - CD44	LAMININ	ECM-Receptor	KEGG: hsa04512
Endothelial cells	TREM1-_Myeloid	LAMA4	CD44	0.00461474	0	LAMA4_CD44	LAMA4 - CD44	LAMININ	ECM-Receptor	KEGG: hsa04512
ACTA2+_Stromal cells	B cells	LAMA4	CD44	0.0125096	0	LAMA4_CD44	LAMA4 - CD44	LAMININ	ECM-Receptor	KEGG: hsa04512
ACTA2-_Stromal cells	B cells	LAMA4	CD44	0.00972489	0	LAMA4_CD44	LAMA4 - CD44	LAMININ	ECM-Receptor	KEGG: hsa04512
Endothelial cells	B cells	LAMA4	CD44	0.00469881	0	LAMA4_CD44	LAMA4 - CD44	LAMININ	ECM-Receptor	KEGG: hsa04512
ACTA2+_Stromal cells	TREM1+_Myeloid	LAMA4	CD44	0.0483598	0	LAMA4_CD44	LAMA4 - CD44	LAMININ	ECM-Receptor	KEGG: hsa04512
ACTA2-_Stromal cells	TREM1+_Myeloid	LAMA4	CD44	0.037901	0	LAMA4_CD44	LAMA4 - CD44	LAMININ	ECM-Receptor	KEGG: hsa04512
Endothelial cells	TREM1+_Myeloid	LAMA4	CD44	0.0185861	0	LAMA4_CD44	LAMA4 - CD44	LAMININ	ECM-Receptor	KEGG: hsa04512
ACTA2+_Stromal cells	ACTA2+_Stromal cells	LAMA4	CD44	0.00835331	0	LAMA4_CD44	LAMA4 - CD44	LAMININ	ECM-Receptor	KEGG: hsa04512
ACTA2-_Stromal cells	ACTA2+_Stromal cells	LAMA4	CD44	0.00648775	0	LAMA4_CD44	LAMA4 - CD44	LAMININ	ECM-Receptor	KEGG: hsa04512
Endothelial cells	ACTA2+_Stromal cells	LAMA4	CD44	0.00312942	0	LAMA4_CD44	LAMA4 - CD44	LAMININ	ECM-Receptor	KEGG: hsa04512
ACTA2+_Stromal cells	Mast cells	LAMA4	CD44	0.0448059	0	LAMA4_CD44	LAMA4 - CD44	LAMININ	ECM-Receptor	KEGG: hsa04512
ACTA2-_Stromal cells	Mast cells	LAMA4	CD44	0.0350873	0	LAMA4_CD44	LAMA4 - CD44	LAMININ	ECM-Receptor	KEGG: hsa04512
Endothelial cells	Mast cells	LAMA4	CD44	0.0171807	0	LAMA4_CD44	LAMA4 - CD44	LAMININ	ECM-Receptor	KEGG: hsa04512
ACTA2+_Stromal cells	ACTA2-_Stromal cells	LAMA4	CD44	0.00786324	0	LAMA4_CD44	LAMA4 - CD44	LAMININ	ECM-Receptor	KEGG: hsa04512
ACTA2-_Stromal cells	ACTA2-_Stromal cells	LAMA4	CD44	0.00610645	0	LAMA4_CD44	LAMA4 - CD44	LAMININ	ECM-Receptor	KEGG: hsa04512
Endothelial cells	ACTA2-_Stromal cells	LAMA4	CD44	0.00294492	0	LAMA4_CD44	LAMA4 - CD44	LAMININ	ECM-Receptor	KEGG: hsa04512
Endothelial cells	Plasma B cells	LAMA5	CD44	0.0010123	0	LAMA5_CD44	LAMA5 - CD44	LAMININ	ECM-Receptor	KEGG: hsa04512
Endothelial cells	T cells	LAMA5	CD44	0.00235281	0	LAMA5_CD44	LAMA5 - CD44	LAMININ	ECM-Receptor	KEGG: hsa04512
Endothelial cells	Epithelial cells	LAMA5	CD44	0.000877377	0	LAMA5_CD44	LAMA5 - CD44	LAMININ	ECM-Receptor	KEGG: hsa04512
Endothelial cells	TREM1-_Myeloid	LAMA5	CD44	0.00195922	0	LAMA5_CD44	LAMA5 - CD44	LAMININ	ECM-Receptor	KEGG: hsa04512
Endothelial cells	B cells	LAMA5	CD44	0.00199501	0	LAMA5_CD44	LAMA5 - CD44	LAMININ	ECM-Receptor	KEGG: hsa04512
Endothelial cells	TREM1+_Myeloid	LAMA5	CD44	0.00795511	0	LAMA5_CD44	LAMA5 - CD44	LAMININ	ECM-Receptor	KEGG: hsa04512
Endothelial cells	ACTA2+_Stromal cells	LAMA5	CD44	0.00132748	0	LAMA5_CD44	LAMA5 - CD44	LAMININ	ECM-Receptor	KEGG: hsa04512
Endothelial cells	Mast cells	LAMA5	CD44	0.00734756	0	LAMA5_CD44	LAMA5 - CD44	LAMININ	ECM-Receptor	KEGG: hsa04512
Endothelial cells	ACTA2-_Stromal cells	LAMA5	CD44	0.00124908	0	LAMA5_CD44	LAMA5 - CD44	LAMININ	ECM-Receptor	KEGG: hsa04512
ACTA2+_Stromal cells	Plasma B cells	LAMB1	CD44	0.00226073	0	LAMB1_CD44	LAMB1 - CD44	LAMININ	ECM-Receptor	KEGG: hsa04512
ACTA2-_Stromal cells	Plasma B cells	LAMB1	CD44	0.00176221	0	LAMB1_CD44	LAMB1 - CD44	LAMININ	ECM-Receptor	KEGG: hsa04512
Endothelial cells	Plasma B cells	LAMB1	CD44	0.00214313	0	LAMB1_CD44	LAMB1 - CD44	LAMININ	ECM-Receptor	KEGG: hsa04512
ACTA2+_Stromal cells	T cells	LAMB1	CD44	0.00524572	0	LAMB1_CD44	LAMB1 - CD44	LAMININ	ECM-Receptor	KEGG: hsa04512
ACTA2-_Stromal cells	T cells	LAMB1	CD44	0.00409169	0	LAMB1_CD44	LAMB1 - CD44	LAMININ	ECM-Receptor	KEGG: hsa04512
Endothelial cells	T cells	LAMB1	CD44	0.00497361	0	LAMB1_CD44	LAMB1 - CD44	LAMININ	ECM-Receptor	KEGG: hsa04512
ACTA2+_Stromal cells	Epithelial cells	LAMB1	CD44	0.00195973	0	LAMB1_CD44	LAMB1 - CD44	LAMININ	ECM-Receptor	KEGG: hsa04512
ACTA2-_Stromal cells	Epithelial cells	LAMB1	CD44	0.00152749	0	LAMB1_CD44	LAMB1 - CD44	LAMININ	ECM-Receptor	KEGG: hsa04512
Endothelial cells	Epithelial cells	LAMB1	CD44	0.00185775	0	LAMB1_CD44	LAMB1 - CD44	LAMININ	ECM-Receptor	KEGG: hsa04512
ACTA2+_Stromal cells	TREM1-_Myeloid	LAMB1	CD44	0.00437031	0	LAMB1_CD44	LAMB1 - CD44	LAMININ	ECM-Receptor	KEGG: hsa04512
ACTA2-_Stromal cells	TREM1-_Myeloid	LAMB1	CD44	0.00340821	0	LAMB1_CD44	LAMB1 - CD44	LAMININ	ECM-Receptor	KEGG: hsa04512
Endothelial cells	TREM1-_Myeloid	LAMB1	CD44	0.00414343	0	LAMB1_CD44	LAMB1 - CD44	LAMININ	ECM-Receptor	KEGG: hsa04512
ACTA2+_Stromal cells	B cells	LAMB1	CD44	0.00444996	0	LAMB1_CD44	LAMB1 - CD44	LAMININ	ECM-Receptor	KEGG: hsa04512
ACTA2-_Stromal cells	B cells	LAMB1	CD44	0.00347038	0	LAMB1_CD44	LAMB1 - CD44	LAMININ	ECM-Receptor	KEGG: hsa04512
Endothelial cells	B cells	LAMB1	CD44	0.00421896	0	LAMB1_CD44	LAMB1 - CD44	LAMININ	ECM-Receptor	KEGG: hsa04512
ACTA2+_Stromal cells	TREM1+_Myeloid	LAMB1	CD44	0.0176148	0	LAMB1_CD44	LAMB1 - CD44	LAMININ	ECM-Receptor	KEGG: hsa04512
ACTA2-_Stromal cells	TREM1+_Myeloid	LAMB1	CD44	0.0137773	0	LAMB1_CD44	LAMB1 - CD44	LAMININ	ECM-Receptor	KEGG: hsa04512
Endothelial cells	TREM1+_Myeloid	LAMB1	CD44	0.0167118	0	LAMB1_CD44	LAMB1 - CD44	LAMININ	ECM-Receptor	KEGG: hsa04512
ACTA2+_Stromal cells	ACTA2+_Stromal cells	LAMB1	CD44	0.00296344	0	LAMB1_CD44	LAMB1 - CD44	LAMININ	ECM-Receptor	KEGG: hsa04512
ACTA2-_Stromal cells	ACTA2+_Stromal cells	LAMB1	CD44	0.00231033	0	LAMB1_CD44	LAMB1 - CD44	LAMININ	ECM-Receptor	KEGG: hsa04512
Endothelial cells	ACTA2+_Stromal cells	LAMB1	CD44	0.00280939	0	LAMB1_CD44	LAMB1 - CD44	LAMININ	ECM-Receptor	KEGG: hsa04512
ACTA2+_Stromal cells	Mast cells	LAMB1	CD44	0.0162816	0	LAMB1_CD44	LAMB1 - CD44	LAMININ	ECM-Receptor	KEGG: hsa04512
ACTA2-_Stromal cells	Mast cells	LAMB1	CD44	0.0127308	0	LAMB1_CD44	LAMB1 - CD44	LAMININ	ECM-Receptor	KEGG: hsa04512
Endothelial cells	Mast cells	LAMB1	CD44	0.0154459	0	LAMB1_CD44	LAMB1 - CD44	LAMININ	ECM-Receptor	KEGG: hsa04512
ACTA2+_Stromal cells	ACTA2-_Stromal cells	LAMB1	CD44	0.00278869	0	LAMB1_CD44	LAMB1 - CD44	LAMININ	ECM-Receptor	KEGG: hsa04512
ACTA2-_Stromal cells	ACTA2-_Stromal cells	LAMB1	CD44	0.00217401	0	LAMB1_CD44	LAMB1 - CD44	LAMININ	ECM-Receptor	KEGG: hsa04512
Endothelial cells	ACTA2-_Stromal cells	LAMB1	CD44	0.0026437	0	LAMB1_CD44	LAMB1 - CD44	LAMININ	ECM-Receptor	KEGG: hsa04512
ACTA2+_Stromal cells	Plasma B cells	LAMB2	CD44	0.0017852	0	LAMB2_CD44	LAMB2 - CD44	LAMININ	ECM-Receptor	KEGG: hsa04512
ACTA2-_Stromal cells	Plasma B cells	LAMB2	CD44	0.00195439	0	LAMB2_CD44	LAMB2 - CD44	LAMININ	ECM-Receptor	KEGG: hsa04512
Endothelial cells	Plasma B cells	LAMB2	CD44	0.00153097	0	LAMB2_CD44	LAMB2 - CD44	LAMININ	ECM-Receptor	KEGG: hsa04512
ACTA2+_Stromal cells	T cells	LAMB2	CD44	0.00414493	0	LAMB2_CD44	LAMB2 - CD44	LAMININ	ECM-Receptor	KEGG: hsa04512
ACTA2-_Stromal cells	T cells	LAMB2	CD44	0.00453674	0	LAMB2_CD44	LAMB2 - CD44	LAMININ	ECM-Receptor	KEGG: hsa04512
Endothelial cells	T cells	LAMB2	CD44	0.00355584	0	LAMB2_CD44	LAMB2 - CD44	LAMININ	ECM-Receptor	KEGG: hsa04512
ACTA2+_Stromal cells	Epithelial cells	LAMB2	CD44	0.00154742	0	LAMB2_CD44	LAMB2 - CD44	LAMININ	ECM-Receptor	KEGG: hsa04512
ACTA2-_Stromal cells	Epithelial cells	LAMB2	CD44	0.0016941	0	LAMB2_CD44	LAMB2 - CD44	LAMININ	ECM-Receptor	KEGG: hsa04512
Endothelial cells	Epithelial cells	LAMB2	CD44	0.001327	0	LAMB2_CD44	LAMB2 - CD44	LAMININ	ECM-Receptor	KEGG: hsa04512
ACTA2+_Stromal cells	TREM1-_Myeloid	LAMB2	CD44	0.00345259	0	LAMB2_CD44	LAMB2 - CD44	LAMININ	ECM-Receptor	KEGG: hsa04512
ACTA2-_Stromal cells	TREM1-_Myeloid	LAMB2	CD44	0.00377919	0	LAMB2_CD44	LAMB2 - CD44	LAMININ	ECM-Receptor	KEGG: hsa04512
Endothelial cells	TREM1-_Myeloid	LAMB2	CD44	0.0029616	0	LAMB2_CD44	LAMB2 - CD44	LAMININ	ECM-Receptor	KEGG: hsa04512
ACTA2+_Stromal cells	B cells	LAMB2	CD44	0.00351557	0	LAMB2_CD44	LAMB2 - CD44	LAMININ	ECM-Receptor	KEGG: hsa04512
ACTA2-_Stromal cells	B cells	LAMB2	CD44	0.00384811	0	LAMB2_CD44	LAMB2 - CD44	LAMININ	ECM-Receptor	KEGG: hsa04512
Endothelial cells	B cells	LAMB2	CD44	0.00301565	0	LAMB2_CD44	LAMB2 - CD44	LAMININ	ECM-Receptor	KEGG: hsa04512
ACTA2+_Stromal cells	TREM1+_Myeloid	LAMB2	CD44	0.0139548	0	LAMB2_CD44	LAMB2 - CD44	LAMININ	ECM-Receptor	KEGG: hsa04512
ACTA2-_Stromal cells	TREM1+_Myeloid	LAMB2	CD44	0.0152597	0	LAMB2_CD44	LAMB2 - CD44	LAMININ	ECM-Receptor	KEGG: hsa04512
Endothelial cells	TREM1+_Myeloid	LAMB2	CD44	0.0119883	0	LAMB2_CD44	LAMB2 - CD44	LAMININ	ECM-Receptor	KEGG: hsa04512
ACTA2+_Stromal cells	ACTA2+_Stromal cells	LAMB2	CD44	0.00234045	0	LAMB2_CD44	LAMB2 - CD44	LAMININ	ECM-Receptor	KEGG: hsa04512
ACTA2-_Stromal cells	ACTA2+_Stromal cells	LAMB2	CD44	0.00256212	0	LAMB2_CD44	LAMB2 - CD44	LAMININ	ECM-Receptor	KEGG: hsa04512
Endothelial cells	ACTA2+_Stromal cells	LAMB2	CD44	0.0020073	0	LAMB2_CD44	LAMB2 - CD44	LAMININ	ECM-Receptor	KEGG: hsa04512
ACTA2+_Stromal cells	Mast cells	LAMB2	CD44	0.012895	0	LAMB2_CD44	LAMB2 - CD44	LAMININ	ECM-Receptor	KEGG: hsa04512
ACTA2-_Stromal cells	Mast cells	LAMB2	CD44	0.0141022	0	LAMB2_CD44	LAMB2 - CD44	LAMININ	ECM-Receptor	KEGG: hsa04512
Endothelial cells	Mast cells	LAMB2	CD44	0.0110762	0	LAMB2_CD44	LAMB2 - CD44	LAMININ	ECM-Receptor	KEGG: hsa04512
ACTA2+_Stromal cells	ACTA2-_Stromal cells	LAMB2	CD44	0.00220236	0	LAMB2_CD44	LAMB2 - CD44	LAMININ	ECM-Receptor	KEGG: hsa04512
ACTA2-_Stromal cells	ACTA2-_Stromal cells	LAMB2	CD44	0.00241098	0	LAMB2_CD44	LAMB2 - CD44	LAMININ	ECM-Receptor	KEGG: hsa04512
Endothelial cells	ACTA2-_Stromal cells	LAMB2	CD44	0.00188883	0	LAMB2_CD44	LAMB2 - CD44	LAMININ	ECM-Receptor	KEGG: hsa04512
Epithelial cells	Plasma B cells	LAMB3	CD44	0.00106792	0	LAMB3_CD44	LAMB3 - CD44	LAMININ	ECM-Receptor	KEGG: hsa04512
Epithelial cells	T cells	LAMB3	CD44	0.00248189	0	LAMB3_CD44	LAMB3 - CD44	LAMININ	ECM-Receptor	KEGG: hsa04512
Epithelial cells	Epithelial cells	LAMB3	CD44	0.000925588	0	LAMB3_CD44	LAMB3 - CD44	LAMININ	ECM-Receptor	KEGG: hsa04512
Epithelial cells	TREM1-_Myeloid	LAMB3	CD44	0.00206675	0	LAMB3_CD44	LAMB3 - CD44	LAMININ	ECM-Receptor	KEGG: hsa04512
Epithelial cells	B cells	LAMB3	CD44	0.00210451	0	LAMB3_CD44	LAMB3 - CD44	LAMININ	ECM-Receptor	KEGG: hsa04512
Epithelial cells	TREM1+_Myeloid	LAMB3	CD44	0.00838897	0	LAMB3_CD44	LAMB3 - CD44	LAMININ	ECM-Receptor	KEGG: hsa04512
Epithelial cells	ACTA2+_Stromal cells	LAMB3	CD44	0.00140039	0	LAMB3_CD44	LAMB3 - CD44	LAMININ	ECM-Receptor	KEGG: hsa04512
Epithelial cells	Mast cells	LAMB3	CD44	0.00774855	0	LAMB3_CD44	LAMB3 - CD44	LAMININ	ECM-Receptor	KEGG: hsa04512
Epithelial cells	ACTA2-_Stromal cells	LAMB3	CD44	0.00131769	0	LAMB3_CD44	LAMB3 - CD44	LAMININ	ECM-Receptor	KEGG: hsa04512
ACTA2+_Stromal cells	Plasma B cells	LAMC1	CD44	0.00386183	0	LAMC1_CD44	LAMC1 - CD44	LAMININ	ECM-Receptor	KEGG: hsa04512
ACTA2-_Stromal cells	Plasma B cells	LAMC1	CD44	0.00214524	0	LAMC1_CD44	LAMC1 - CD44	LAMININ	ECM-Receptor	KEGG: hsa04512
Endothelial cells	Plasma B cells	LAMC1	CD44	0.00193552	0	LAMC1_CD44	LAMC1 - CD44	LAMININ	ECM-Receptor	KEGG: hsa04512
ACTA2+_Stromal cells	T cells	LAMC1	CD44	0.00894191	0	LAMC1_CD44	LAMC1 - CD44	LAMININ	ECM-Receptor	KEGG: hsa04512
ACTA2-_Stromal cells	T cells	LAMC1	CD44	0.00497851	0	LAMC1_CD44	LAMC1 - CD44	LAMININ	ECM-Receptor	KEGG: hsa04512
Endothelial cells	T cells	LAMC1	CD44	0.00449306	0	LAMC1_CD44	LAMC1 - CD44	LAMININ	ECM-Receptor	KEGG: hsa04512
ACTA2+_Stromal cells	Epithelial cells	LAMC1	CD44	0.00334836	0	LAMC1_CD44	LAMC1 - CD44	LAMININ	ECM-Receptor	KEGG: hsa04512
ACTA2-_Stromal cells	Epithelial cells	LAMC1	CD44	0.00185959	0	LAMC1_CD44	LAMC1 - CD44	LAMININ	ECM-Receptor	KEGG: hsa04512
Endothelial cells	Epithelial cells	LAMC1	CD44	0.00167775	0	LAMC1_CD44	LAMC1 - CD44	LAMININ	ECM-Receptor	KEGG: hsa04512
ACTA2+_Stromal cells	TREM1-_Myeloid	LAMC1	CD44	0.0074543	0	LAMC1_CD44	LAMC1 - CD44	LAMININ	ECM-Receptor	KEGG: hsa04512
ACTA2-_Stromal cells	TREM1-_Myeloid	LAMC1	CD44	0.00414751	0	LAMC1_CD44	LAMC1 - CD44	LAMININ	ECM-Receptor	KEGG: hsa04512
Endothelial cells	TREM1-_Myeloid	LAMC1	CD44	0.00374278	0	LAMC1_CD44	LAMC1 - CD44	LAMININ	ECM-Receptor	KEGG: hsa04512
ACTA2+_Stromal cells	B cells	LAMC1	CD44	0.00758972	0	LAMC1_CD44	LAMC1 - CD44	LAMININ	ECM-Receptor	KEGG: hsa04512
ACTA2-_Stromal cells	B cells	LAMC1	CD44	0.00422312	0	LAMC1_CD44	LAMC1 - CD44	LAMININ	ECM-Receptor	KEGG: hsa04512
Endothelial cells	B cells	LAMC1	CD44	0.00381104	0	LAMC1_CD44	LAMC1 - CD44	LAMININ	ECM-Receptor	KEGG: hsa04512
ACTA2+_Stromal cells	TREM1+_Myeloid	LAMC1	CD44	0.0297655	0	LAMC1_CD44	LAMC1 - CD44	LAMININ	ECM-Receptor	KEGG: hsa04512
ACTA2-_Stromal cells	TREM1+_Myeloid	LAMC1	CD44	0.0167281	0	LAMC1_CD44	LAMC1 - CD44	LAMININ	ECM-Receptor	KEGG: hsa04512
Endothelial cells	TREM1+_Myeloid	LAMC1	CD44	0.0151143	0	LAMC1_CD44	LAMC1 - CD44	LAMININ	ECM-Receptor	KEGG: hsa04512
ACTA2+_Stromal cells	ACTA2+_Stromal cells	LAMC1	CD44	0.00505969	0	LAMC1_CD44	LAMC1 - CD44	LAMININ	ECM-Receptor	KEGG: hsa04512
ACTA2-_Stromal cells	ACTA2+_Stromal cells	LAMC1	CD44	0.00281216	0	LAMC1_CD44	LAMC1 - CD44	LAMININ	ECM-Receptor	KEGG: hsa04512
Endothelial cells	ACTA2+_Stromal cells	LAMC1	CD44	0.0025374	0	LAMC1_CD44	LAMC1 - CD44	LAMININ	ECM-Receptor	KEGG: hsa04512
ACTA2+_Stromal cells	Mast cells	LAMC1	CD44	0.0275385	0	LAMC1_CD44	LAMC1 - CD44	LAMININ	ECM-Receptor	KEGG: hsa04512
ACTA2-_Stromal cells	Mast cells	LAMC1	CD44	0.015461	0	LAMC1_CD44	LAMC1 - CD44	LAMININ	ECM-Receptor	KEGG: hsa04512
Endothelial cells	Mast cells	LAMC1	CD44	0.0139677	0	LAMC1_CD44	LAMC1 - CD44	LAMININ	ECM-Receptor	KEGG: hsa04512
ACTA2+_Stromal cells	ACTA2-_Stromal cells	LAMC1	CD44	0.00476192	0	LAMC1_CD44	LAMC1 - CD44	LAMININ	ECM-Receptor	KEGG: hsa04512
ACTA2-_Stromal cells	ACTA2-_Stromal cells	LAMC1	CD44	0.00264631	0	LAMC1_CD44	LAMC1 - CD44	LAMININ	ECM-Receptor	KEGG: hsa04512
Endothelial cells	ACTA2-_Stromal cells	LAMC1	CD44	0.00238772	0	LAMC1_CD44	LAMC1 - CD44	LAMININ	ECM-Receptor	KEGG: hsa04512
ACTA2+_Stromal cells	Plasma B cells	COL1A1	SDC1	0.0175361	0	COL1A1_SDC1	COL1A1 - SDC1	COLLAGEN	ECM-Receptor	KEGG: hsa04512
ACTA2-_Stromal cells	Plasma B cells	COL1A1	SDC1	0.0142323	0	COL1A1_SDC1	COL1A1 - SDC1	COLLAGEN	ECM-Receptor	KEGG: hsa04512
ACTA2+_Stromal cells	Plasma B cells	COL1A2	SDC1	0.0190405	0	COL1A2_SDC1	COL1A2 - SDC1	COLLAGEN	ECM-Receptor	KEGG: hsa04512
ACTA2-_Stromal cells	Plasma B cells	COL1A2	SDC1	0.0191882	0	COL1A2_SDC1	COL1A2 - SDC1	COLLAGEN	ECM-Receptor	KEGG: hsa04512
ACTA2+_Stromal cells	Plasma B cells	COL4A1	SDC1	0.00817682	0	COL4A1_SDC1	COL4A1 - SDC1	COLLAGEN	ECM-Receptor	KEGG: hsa04512
ACTA2-_Stromal cells	Plasma B cells	COL4A1	SDC1	0.00138916	0	COL4A1_SDC1	COL4A1 - SDC1	COLLAGEN	ECM-Receptor	KEGG: hsa04512
Endothelial cells	Plasma B cells	COL4A1	SDC1	0.0131356	0	COL4A1_SDC1	COL4A1 - SDC1	COLLAGEN	ECM-Receptor	KEGG: hsa04512
ACTA2+_Stromal cells	Plasma B cells	COL4A2	SDC1	0.00937499	0	COL4A2_SDC1	COL4A2 - SDC1	COLLAGEN	ECM-Receptor	KEGG: hsa04512
ACTA2-_Stromal cells	Plasma B cells	COL4A2	SDC1	0.00222348	0	COL4A2_SDC1	COL4A2 - SDC1	COLLAGEN	ECM-Receptor	KEGG: hsa04512
Endothelial cells	Plasma B cells	COL4A2	SDC1	0.0136931	0	COL4A2_SDC1	COL4A2 - SDC1	COLLAGEN	ECM-Receptor	KEGG: hsa04512
ACTA2+_Stromal cells	Plasma B cells	COL6A1	SDC1	0.0121223	0	COL6A1_SDC1	COL6A1 - SDC1	COLLAGEN	ECM-Receptor	KEGG: hsa04512
ACTA2-_Stromal cells	Plasma B cells	COL6A1	SDC1	0.011683	0	COL6A1_SDC1	COL6A1 - SDC1	COLLAGEN	ECM-Receptor	KEGG: hsa04512
ACTA2+_Stromal cells	Plasma B cells	COL6A2	SDC1	0.0163554	0	COL6A2_SDC1	COL6A2 - SDC1	COLLAGEN	ECM-Receptor	KEGG: hsa04512
ACTA2-_Stromal cells	Plasma B cells	COL6A2	SDC1	0.0169996	0	COL6A2_SDC1	COL6A2 - SDC1	COLLAGEN	ECM-Receptor	KEGG: hsa04512
Endothelial cells	Plasma B cells	COL6A2	SDC1	0.00262863	0	COL6A2_SDC1	COL6A2 - SDC1	COLLAGEN	ECM-Receptor	KEGG: hsa04512
ACTA2+_Stromal cells	Plasma B cells	COL6A3	SDC1	0.0103966	0	COL6A3_SDC1	COL6A3 - SDC1	COLLAGEN	ECM-Receptor	KEGG: hsa04512
ACTA2-_Stromal cells	Plasma B cells	COL6A3	SDC1	0.0116288	0	COL6A3_SDC1	COL6A3 - SDC1	COLLAGEN	ECM-Receptor	KEGG: hsa04512
ACTA2+_Stromal cells	Plasma B cells	FN1	SDC1	0.0114535	0	FN1_SDC1	FN1 - SDC1	FN1	ECM-Receptor	KEGG: hsa04512
ACTA2-_Stromal cells	Plasma B cells	FN1	SDC1	0.0144873	0	FN1_SDC1	FN1 - SDC1	FN1	ECM-Receptor	KEGG: hsa04512
Endothelial cells	Plasma B cells	FN1	SDC1	0.00288352	0	FN1_SDC1	FN1 - SDC1	FN1	ECM-Receptor	KEGG: hsa04512
ACTA2+_Stromal cells	Plasma B cells	TNC	SDC1	0.00111169	0	TNC_SDC1	TNC - SDC1	TENASCIN	ECM-Receptor	KEGG: hsa04512
ACTA2-_Stromal cells	Plasma B cells	TNXB	SDC1	0.00966678	0	TNXB_SDC1	TNXB - SDC1	TENASCIN	ECM-Receptor	KEGG: hsa04512
ACTA2+_Stromal cells	Plasma B cells	THBS1	SDC1	0.00611558	0	THBS1_SDC1	THBS1 - SDC1	THBS	ECM-Receptor	KEGG: hsa04512
Mast cells	Plasma B cells	THBS1	SDC1	0.00278669	0	THBS1_SDC1	THBS1 - SDC1	THBS	ECM-Receptor	KEGG: hsa04512
ACTA2-_Stromal cells	Plasma B cells	THBS1	SDC1	0.0029246	0	THBS1_SDC1	THBS1 - SDC1	THBS	ECM-Receptor	KEGG: hsa04512
Endothelial cells	Plasma B cells	THBS1	SDC1	0.00210261	0	THBS1_SDC1	THBS1 - SDC1	THBS	ECM-Receptor	KEGG: hsa04512
ACTA2+_Stromal cells	Plasma B cells	THBS2	SDC1	0.00171124	0	THBS2_SDC1	THBS2 - SDC1	THBS	ECM-Receptor	KEGG: hsa04512
ACTA2-_Stromal cells	Plasma B cells	THBS2	SDC1	0.00202788	0	THBS2_SDC1	THBS2 - SDC1	THBS	ECM-Receptor	KEGG: hsa04512
ACTA2+_Stromal cells	Epithelial cells	COL1A1	SDC4	0.0143078	0	COL1A1_SDC4	COL1A1 - SDC4	COLLAGEN	ECM-Receptor	KEGG: hsa04512
ACTA2-_Stromal cells	Epithelial cells	COL1A1	SDC4	0.0116051	0	COL1A1_SDC4	COL1A1 - SDC4	COLLAGEN	ECM-Receptor	KEGG: hsa04512
ACTA2+_Stromal cells	Epithelial cells	COL1A2	SDC4	0.0155397	0	COL1A2_SDC4	COL1A2 - SDC4	COLLAGEN	ECM-Receptor	KEGG: hsa04512
ACTA2-_Stromal cells	Epithelial cells	COL1A2	SDC4	0.0156606	0	COL1A2_SDC4	COL1A2 - SDC4	COLLAGEN	ECM-Receptor	KEGG: hsa04512
ACTA2+_Stromal cells	Epithelial cells	COL4A1	SDC4	0.00665984	0	COL4A1_SDC4	COL4A1 - SDC4	COLLAGEN	ECM-Receptor	KEGG: hsa04512
ACTA2-_Stromal cells	Epithelial cells	COL4A1	SDC4	0.00113001	0	COL4A1_SDC4	COL4A1 - SDC4	COLLAGEN	ECM-Receptor	KEGG: hsa04512
Endothelial cells	Epithelial cells	COL4A1	SDC4	0.0107086	0	COL4A1_SDC4	COL4A1 - SDC4	COLLAGEN	ECM-Receptor	KEGG: hsa04512
ACTA2+_Stromal cells	Epithelial cells	COL4A2	SDC4	0.00763744	0	COL4A2_SDC4	COL4A2 - SDC4	COLLAGEN	ECM-Receptor	KEGG: hsa04512
ACTA2-_Stromal cells	Epithelial cells	COL4A2	SDC4	0.00180896	0	COL4A2_SDC4	COL4A2 - SDC4	COLLAGEN	ECM-Receptor	KEGG: hsa04512
Endothelial cells	Epithelial cells	COL4A2	SDC4	0.0111643	0	COL4A2_SDC4	COL4A2 - SDC4	COLLAGEN	ECM-Receptor	KEGG: hsa04512
ACTA2+_Stromal cells	Epithelial cells	COL6A1	SDC4	0.00988064	0	COL6A1_SDC4	COL6A1 - SDC4	COLLAGEN	ECM-Receptor	KEGG: hsa04512
ACTA2-_Stromal cells	Epithelial cells	COL6A1	SDC4	0.00952178	0	COL6A1_SDC4	COL6A1 - SDC4	COLLAGEN	ECM-Receptor	KEGG: hsa04512
ACTA2+_Stromal cells	Epithelial cells	COL6A2	SDC4	0.0133415	0	COL6A2_SDC4	COL6A2 - SDC4	COLLAGEN	ECM-Receptor	KEGG: hsa04512
ACTA2-_Stromal cells	Epithelial cells	COL6A2	SDC4	0.0138687	0	COL6A2_SDC4	COL6A2 - SDC4	COLLAGEN	ECM-Receptor	KEGG: hsa04512
Endothelial cells	Epithelial cells	COL6A2	SDC4	0.00213875	0	COL6A2_SDC4	COL6A2 - SDC4	COLLAGEN	ECM-Receptor	KEGG: hsa04512
ACTA2+_Stromal cells	Epithelial cells	COL6A3	SDC4	0.00847135	0	COL6A3_SDC4	COL6A3 - SDC4	COLLAGEN	ECM-Receptor	KEGG: hsa04512
ACTA2-_Stromal cells	Epithelial cells	COL6A3	SDC4	0.00947756	0	COL6A3_SDC4	COL6A3 - SDC4	COLLAGEN	ECM-Receptor	KEGG: hsa04512
ACTA2+_Stromal cells	Epithelial cells	FN1	SDC4	0.00933439	0	FN1_SDC4	FN1 - SDC4	FN1	ECM-Receptor	KEGG: hsa04512
ACTA2-_Stromal cells	Epithelial cells	FN1	SDC4	0.0118135	0	FN1_SDC4	FN1 - SDC4	FN1	ECM-Receptor	KEGG: hsa04512
Endothelial cells	Epithelial cells	FN1	SDC4	0.00234624	0	FN1_SDC4	FN1 - SDC4	FN1	ECM-Receptor	KEGG: hsa04512
ACTA2+_Stromal cells	Epithelial cells	TNC	SDC4	0.00090425	0	TNC_SDC4	TNC - SDC4	TENASCIN	ECM-Receptor	KEGG: hsa04512
ACTA2-_Stromal cells	Epithelial cells	TNXB	SDC4	0.00787559	0	TNXB_SDC4	TNXB - SDC4	TENASCIN	ECM-Receptor	KEGG: hsa04512
ACTA2+_Stromal cells	Epithelial cells	THBS1	SDC4	0.00497909	0	THBS1_SDC4	THBS1 - SDC4	THBS	ECM-Receptor	KEGG: hsa04512
Mast cells	Epithelial cells	THBS1	SDC4	0.00226741	0	THBS1_SDC4	THBS1 - SDC4	THBS	ECM-Receptor	KEGG: hsa04512
ACTA2-_Stromal cells	Epithelial cells	THBS1	SDC4	0.00237969	0	THBS1_SDC4	THBS1 - SDC4	THBS	ECM-Receptor	KEGG: hsa04512
Endothelial cells	Epithelial cells	THBS1	SDC4	0.00171059	0	THBS1_SDC4	THBS1 - SDC4	THBS	ECM-Receptor	KEGG: hsa04512
ACTA2+_Stromal cells	Epithelial cells	THBS2	SDC4	0.00139208	0	THBS2_SDC4	THBS2 - SDC4	THBS	ECM-Receptor	KEGG: hsa04512
ACTA2-_Stromal cells	Epithelial cells	THBS2	SDC4	0.00164977	0	THBS2_SDC4	THBS2 - SDC4	THBS	ECM-Receptor	KEGG: hsa04512
ACTA2+_Stromal cells	Plasma B cells	THBS1	CD47	0.00396677	0	THBS1_CD47	THBS1 - CD47	THBS	ECM-Receptor	KEGG: hsa04512
Mast cells	Plasma B cells	THBS1	CD47	0.00180542	0	THBS1_CD47	THBS1 - CD47	THBS	ECM-Receptor	KEGG: hsa04512
ACTA2-_Stromal cells	Plasma B cells	THBS1	CD47	0.00189486	0	THBS1_CD47	THBS1 - CD47	THBS	ECM-Receptor	KEGG: hsa04512
Endothelial cells	Plasma B cells	THBS1	CD47	0.00136189	0	THBS1_CD47	THBS1 - CD47	THBS	ECM-Receptor	KEGG: hsa04512
ACTA2+_Stromal cells	Epithelial cells	THBS1	CD47	0.00357756	0	THBS1_CD47	THBS1 - CD47	THBS	ECM-Receptor	KEGG: hsa04512
Mast cells	Epithelial cells	THBS1	CD47	0.00162792	0	THBS1_CD47	THBS1 - CD47	THBS	ECM-Receptor	KEGG: hsa04512
ACTA2-_Stromal cells	Epithelial cells	THBS1	CD47	0.00170859	0	THBS1_CD47	THBS1 - CD47	THBS	ECM-Receptor	KEGG: hsa04512
Endothelial cells	Epithelial cells	THBS1	CD47	0.00122795	0	THBS1_CD47	THBS1 - CD47	THBS	ECM-Receptor	KEGG: hsa04512
ACTA2+_Stromal cells	TREM1-_Myeloid	THBS1	CD47	0.0057772	0	THBS1_CD47	THBS1 - CD47	THBS	ECM-Receptor	KEGG: hsa04512
Mast cells	TREM1-_Myeloid	THBS1	CD47	0.00263201	0	THBS1_CD47	THBS1 - CD47	THBS	ECM-Receptor	KEGG: hsa04512
ACTA2-_Stromal cells	TREM1-_Myeloid	THBS1	CD47	0.00276229	0	THBS1_CD47	THBS1 - CD47	THBS	ECM-Receptor	KEGG: hsa04512
Endothelial cells	TREM1-_Myeloid	THBS1	CD47	0.00198583	0	THBS1_CD47	THBS1 - CD47	THBS	ECM-Receptor	KEGG: hsa04512
ACTA2+_Stromal cells	TREM1+_Myeloid	THBS1	CD47	0.00577277	0	THBS1_CD47	THBS1 - CD47	THBS	ECM-Receptor	KEGG: hsa04512
Mast cells	TREM1+_Myeloid	THBS1	CD47	0.00262998	0	THBS1_CD47	THBS1 - CD47	THBS	ECM-Receptor	KEGG: hsa04512
ACTA2-_Stromal cells	TREM1+_Myeloid	THBS1	CD47	0.00276016	0	THBS1_CD47	THBS1 - CD47	THBS	ECM-Receptor	KEGG: hsa04512
Endothelial cells	TREM1+_Myeloid	THBS1	CD47	0.0019843	0	THBS1_CD47	THBS1 - CD47	THBS	ECM-Receptor	KEGG: hsa04512
ACTA2+_Stromal cells	ACTA2+_Stromal cells	THBS1	CD47	0.00413933	0	THBS1_CD47	THBS1 - CD47	THBS	ECM-Receptor	KEGG: hsa04512
Mast cells	ACTA2+_Stromal cells	THBS1	CD47	0.00188413	0	THBS1_CD47	THBS1 - CD47	THBS	ECM-Receptor	KEGG: hsa04512
ACTA2-_Stromal cells	ACTA2+_Stromal cells	THBS1	CD47	0.00197746	0	THBS1_CD47	THBS1 - CD47	THBS	ECM-Receptor	KEGG: hsa04512
Endothelial cells	ACTA2+_Stromal cells	THBS1	CD47	0.0014213	0	THBS1_CD47	THBS1 - CD47	THBS	ECM-Receptor	KEGG: hsa04512
ACTA2+_Stromal cells	ACTA2-_Stromal cells	THBS1	CD47	0.00457642	0	THBS1_CD47	THBS1 - CD47	THBS	ECM-Receptor	KEGG: hsa04512
Mast cells	ACTA2-_Stromal cells	THBS1	CD47	0.00208358	0	THBS1_CD47	THBS1 - CD47	THBS	ECM-Receptor	KEGG: hsa04512
ACTA2-_Stromal cells	ACTA2-_Stromal cells	THBS1	CD47	0.00218677	0	THBS1_CD47	THBS1 - CD47	THBS	ECM-Receptor	KEGG: hsa04512
Endothelial cells	ACTA2-_Stromal cells	THBS1	CD47	0.00157183	0	THBS1_CD47	THBS1 - CD47	THBS	ECM-Receptor	KEGG: hsa04512
ACTA2+_Stromal cells	Plasma B cells	THBS2	CD47	0.00110824	0	THBS2_CD47	THBS2 - CD47	THBS	ECM-Receptor	KEGG: hsa04512
ACTA2-_Stromal cells	Plasma B cells	THBS2	CD47	0.00131345	0	THBS2_CD47	THBS2 - CD47	THBS	ECM-Receptor	KEGG: hsa04512
ACTA2+_Stromal cells	Epithelial cells	THBS2	CD47	0.000999222	0	THBS2_CD47	THBS2 - CD47	THBS	ECM-Receptor	KEGG: hsa04512
ACTA2-_Stromal cells	Epithelial cells	THBS2	CD47	0.00118427	0	THBS2_CD47	THBS2 - CD47	THBS	ECM-Receptor	KEGG: hsa04512
ACTA2+_Stromal cells	TREM1-_Myeloid	THBS2	CD47	0.00161616	0	THBS2_CD47	THBS2 - CD47	THBS	ECM-Receptor	KEGG: hsa04512
ACTA2-_Stromal cells	TREM1-_Myeloid	THBS2	CD47	0.00191524	0	THBS2_CD47	THBS2 - CD47	THBS	ECM-Receptor	KEGG: hsa04512
ACTA2+_Stromal cells	TREM1+_Myeloid	THBS2	CD47	0.00161491	0	THBS2_CD47	THBS2 - CD47	THBS	ECM-Receptor	KEGG: hsa04512
ACTA2-_Stromal cells	TREM1+_Myeloid	THBS2	CD47	0.00191376	0	THBS2_CD47	THBS2 - CD47	THBS	ECM-Receptor	KEGG: hsa04512
ACTA2+_Stromal cells	ACTA2+_Stromal cells	THBS2	CD47	0.0011566	0	THBS2_CD47	THBS2 - CD47	THBS	ECM-Receptor	KEGG: hsa04512
ACTA2-_Stromal cells	ACTA2+_Stromal cells	THBS2	CD47	0.00137075	0	THBS2_CD47	THBS2 - CD47	THBS	ECM-Receptor	KEGG: hsa04512
ACTA2+_Stromal cells	ACTA2-_Stromal cells	THBS2	CD47	0.00127913	0	THBS2_CD47	THBS2 - CD47	THBS	ECM-Receptor	KEGG: hsa04512
ACTA2-_Stromal cells	ACTA2-_Stromal cells	THBS2	CD47	0.00151593	0	THBS2_CD47	THBS2 - CD47	THBS	ECM-Receptor	KEGG: hsa04512
TREM1-_Myeloid	Epithelial cells	ADGRE5	CD55	0.000869568	0	ADGRE5_CD55	ADGRE5 - CD55	ADGRE5	Cell-Cell Contact	PMID: 11297558
TREM1+_Myeloid	Epithelial cells	ADGRE5	CD55	0.00170312	0	ADGRE5_CD55	ADGRE5 - CD55	ADGRE5	Cell-Cell Contact	PMID: 11297558
Mast cells	Epithelial cells	ADGRE5	CD55	0.0018567	0	ADGRE5_CD55	ADGRE5 - CD55	ADGRE5	Cell-Cell Contact	PMID: 11297558
TREM1-_Myeloid	TREM1-_Myeloid	ADGRE5	CD55	0.000443651	0	ADGRE5_CD55	ADGRE5 - CD55	ADGRE5	Cell-Cell Contact	PMID: 11297558
TREM1+_Myeloid	TREM1-_Myeloid	ADGRE5	CD55	0.00086928	0	ADGRE5_CD55	ADGRE5 - CD55	ADGRE5	Cell-Cell Contact	PMID: 11297558
Mast cells	TREM1-_Myeloid	ADGRE5	CD55	0.000947739	0	ADGRE5_CD55	ADGRE5 - CD55	ADGRE5	Cell-Cell Contact	PMID: 11297558
TREM1-_Myeloid	B cells	ADGRE5	CD55	0.00139642	0	ADGRE5_CD55	ADGRE5 - CD55	ADGRE5	Cell-Cell Contact	PMID: 11297558
TREM1+_Myeloid	B cells	ADGRE5	CD55	0.00273361	0	ADGRE5_CD55	ADGRE5 - CD55	ADGRE5	Cell-Cell Contact	PMID: 11297558
Mast cells	B cells	ADGRE5	CD55	0.00297984	0	ADGRE5_CD55	ADGRE5 - CD55	ADGRE5	Cell-Cell Contact	PMID: 11297558
TREM1-_Myeloid	TREM1+_Myeloid	ADGRE5	CD55	0.00120528	0	ADGRE5_CD55	ADGRE5 - CD55	ADGRE5	Cell-Cell Contact	PMID: 11297558
TREM1+_Myeloid	TREM1+_Myeloid	ADGRE5	CD55	0.00235987	0	ADGRE5_CD55	ADGRE5 - CD55	ADGRE5	Cell-Cell Contact	PMID: 11297558
Mast cells	TREM1+_Myeloid	ADGRE5	CD55	0.00257252	0	ADGRE5_CD55	ADGRE5 - CD55	ADGRE5	Cell-Cell Contact	PMID: 11297558
TREM1-_Myeloid	ACTA2+_Stromal cells	ADGRE5	CD55	0.001269	0	ADGRE5_CD55	ADGRE5 - CD55	ADGRE5	Cell-Cell Contact	PMID: 11297558
TREM1+_Myeloid	ACTA2+_Stromal cells	ADGRE5	CD55	0.00248448	0	ADGRE5_CD55	ADGRE5 - CD55	ADGRE5	Cell-Cell Contact	PMID: 11297558
Mast cells	ACTA2+_Stromal cells	ADGRE5	CD55	0.00270833	0	ADGRE5_CD55	ADGRE5 - CD55	ADGRE5	Cell-Cell Contact	PMID: 11297558
TREM1-_Myeloid	Mast cells	ADGRE5	CD55	0.00120433	0	ADGRE5_CD55	ADGRE5 - CD55	ADGRE5	Cell-Cell Contact	PMID: 11297558
TREM1+_Myeloid	Mast cells	ADGRE5	CD55	0.00235802	0	ADGRE5_CD55	ADGRE5 - CD55	ADGRE5	Cell-Cell Contact	PMID: 11297558
Mast cells	Mast cells	ADGRE5	CD55	0.0025705	0	ADGRE5_CD55	ADGRE5 - CD55	ADGRE5	Cell-Cell Contact	PMID: 11297558
TREM1-_Myeloid	ACTA2-_Stromal cells	ADGRE5	CD55	0.0046992	0	ADGRE5_CD55	ADGRE5 - CD55	ADGRE5	Cell-Cell Contact	PMID: 11297558
TREM1+_Myeloid	ACTA2-_Stromal cells	ADGRE5	CD55	0.00917005	0	ADGRE5_CD55	ADGRE5 - CD55	ADGRE5	Cell-Cell Contact	PMID: 11297558
Mast cells	ACTA2-_Stromal cells	ADGRE5	CD55	0.00999022	0	ADGRE5_CD55	ADGRE5 - CD55	ADGRE5	Cell-Cell Contact	PMID: 11297558
TREM1-_Myeloid	Endothelial cells	ADGRE5	CD55	0.00110721	0	ADGRE5_CD55	ADGRE5 - CD55	ADGRE5	Cell-Cell Contact	PMID: 11297558
TREM1+_Myeloid	Endothelial cells	ADGRE5	CD55	0.00216806	0	ADGRE5_CD55	ADGRE5 - CD55	ADGRE5	Cell-Cell Contact	PMID: 11297558
Mast cells	Endothelial cells	ADGRE5	CD55	0.00236346	0	ADGRE5_CD55	ADGRE5 - CD55	ADGRE5	Cell-Cell Contact	PMID: 11297558
Epithelial cells	Plasma B cells	APP	CD74	0.0600667	0	APP_CD74	APP - CD74	APP	Cell-Cell Contact	PMID: 19849849
TREM1+_Myeloid	Plasma B cells	APP	CD74	0.0159053	0	APP_CD74	APP - CD74	APP	Cell-Cell Contact	PMID: 19849849
ACTA2+_Stromal cells	Plasma B cells	APP	CD74	0.0964275	0	APP_CD74	APP - CD74	APP	Cell-Cell Contact	PMID: 19849849
ACTA2-_Stromal cells	Plasma B cells	APP	CD74	0.131553	0	APP_CD74	APP - CD74	APP	Cell-Cell Contact	PMID: 19849849
Endothelial cells	Plasma B cells	APP	CD74	0.130745	0	APP_CD74	APP - CD74	APP	Cell-Cell Contact	PMID: 19849849
Epithelial cells	T cells	APP	CD74	0.0445774	0	APP_CD74	APP - CD74	APP	Cell-Cell Contact	PMID: 19849849
ACTA2+_Stromal cells	T cells	APP	CD74	0.072283	0	APP_CD74	APP - CD74	APP	Cell-Cell Contact	PMID: 19849849
ACTA2-_Stromal cells	T cells	APP	CD74	0.0995826	0	APP_CD74	APP - CD74	APP	Cell-Cell Contact	PMID: 19849849
Endothelial cells	T cells	APP	CD74	0.0989486	0	APP_CD74	APP - CD74	APP	Cell-Cell Contact	PMID: 19849849
Epithelial cells	Epithelial cells	APP	CD74	0.0204479	0	APP_CD74	APP - CD74	APP	Cell-Cell Contact	PMID: 19849849
ACTA2+_Stromal cells	Epithelial cells	APP	CD74	0.0336854	0	APP_CD74	APP - CD74	APP	Cell-Cell Contact	PMID: 19849849
ACTA2-_Stromal cells	Epithelial cells	APP	CD74	0.0471485	0	APP_CD74	APP - CD74	APP	Cell-Cell Contact	PMID: 19849849
Endothelial cells	Epithelial cells	APP	CD74	0.046831	0	APP_CD74	APP - CD74	APP	Cell-Cell Contact	PMID: 19849849
Epithelial cells	TREM1-_Myeloid	APP	CD74	0.112862	0	APP_CD74	APP - CD74	APP	Cell-Cell Contact	PMID: 19849849
TREM1+_Myeloid	TREM1-_Myeloid	APP	CD74	0.0311727	0	APP_CD74	APP - CD74	APP	Cell-Cell Contact	PMID: 19849849
ACTA2+_Stromal cells	TREM1-_Myeloid	APP	CD74	0.175225	0	APP_CD74	APP - CD74	APP	Cell-Cell Contact	PMID: 19849849
ACTA2-_Stromal cells	TREM1-_Myeloid	APP	CD74	0.231693	0	APP_CD74	APP - CD74	APP	Cell-Cell Contact	PMID: 19849849
Endothelial cells	TREM1-_Myeloid	APP	CD74	0.230434	0	APP_CD74	APP - CD74	APP	Cell-Cell Contact	PMID: 19849849
Epithelial cells	B cells	APP	CD74	0.099517	0	APP_CD74	APP - CD74	APP	Cell-Cell Contact	PMID: 19849849
TREM1+_Myeloid	B cells	APP	CD74	0.0271906	0	APP_CD74	APP - CD74	APP	Cell-Cell Contact	PMID: 19849849
ACTA2+_Stromal cells	B cells	APP	CD74	0.1558	0	APP_CD74	APP - CD74	APP	Cell-Cell Contact	PMID: 19849849
ACTA2-_Stromal cells	B cells	APP	CD74	0.207585	0	APP_CD74	APP - CD74	APP	Cell-Cell Contact	PMID: 19849849
Endothelial cells	B cells	APP	CD74	0.206421	0	APP_CD74	APP - CD74	APP	Cell-Cell Contact	PMID: 19849849
Epithelial cells	TREM1+_Myeloid	APP	CD74	0.092622	0	APP_CD74	APP - CD74	APP	Cell-Cell Contact	PMID: 19849849
TREM1+_Myeloid	TREM1+_Myeloid	APP	CD74	0.0251666	0	APP_CD74	APP - CD74	APP	Cell-Cell Contact	PMID: 19849849
ACTA2+_Stromal cells	TREM1+_Myeloid	APP	CD74	0.145636	0	APP_CD74	APP - CD74	APP	Cell-Cell Contact	PMID: 19849849
ACTA2-_Stromal cells	TREM1+_Myeloid	APP	CD74	0.194822	0	APP_CD74	APP - CD74	APP	Cell-Cell Contact	PMID: 19849849
Endothelial cells	TREM1+_Myeloid	APP	CD74	0.193712	0	APP_CD74	APP - CD74	APP	Cell-Cell Contact	PMID: 19849849
Epithelial cells	ACTA2+_Stromal cells	APP	CD74	0.0107689	0	APP_CD74	APP - CD74	APP	Cell-Cell Contact	PMID: 19849849
ACTA2+_Stromal cells	ACTA2+_Stromal cells	APP	CD74	0.0178546	0	APP_CD74	APP - CD74	APP	Cell-Cell Contact	PMID: 19849849
ACTA2-_Stromal cells	ACTA2+_Stromal cells	APP	CD74	0.0251553	0	APP_CD74	APP - CD74	APP	Cell-Cell Contact	PMID: 19849849
Endothelial cells	ACTA2+_Stromal cells	APP	CD74	0.024982	0	APP_CD74	APP - CD74	APP	Cell-Cell Contact	PMID: 19849849
Epithelial cells	Mast cells	APP	CD74	0.0300035	0	APP_CD74	APP - CD74	APP	Cell-Cell Contact	PMID: 19849849
ACTA2+_Stromal cells	Mast cells	APP	CD74	0.0491169	0	APP_CD74	APP - CD74	APP	Cell-Cell Contact	PMID: 19849849
ACTA2-_Stromal cells	Mast cells	APP	CD74	0.0683114	0	APP_CD74	APP - CD74	APP	Cell-Cell Contact	PMID: 19849849
Endothelial cells	Mast cells	APP	CD74	0.0678615	0	APP_CD74	APP - CD74	APP	Cell-Cell Contact	PMID: 19849849
Epithelial cells	ACTA2-_Stromal cells	APP	CD74	0.0210648	0	APP_CD74	APP - CD74	APP	Cell-Cell Contact	PMID: 19849849
ACTA2+_Stromal cells	ACTA2-_Stromal cells	APP	CD74	0.0346874	0	APP_CD74	APP - CD74	APP	Cell-Cell Contact	PMID: 19849849
ACTA2-_Stromal cells	ACTA2-_Stromal cells	APP	CD74	0.0485309	0	APP_CD74	APP - CD74	APP	Cell-Cell Contact	PMID: 19849849
Endothelial cells	ACTA2-_Stromal cells	APP	CD74	0.0482045	0	APP_CD74	APP - CD74	APP	Cell-Cell Contact	PMID: 19849849
Epithelial cells	Endothelial cells	APP	CD74	0.0666846	0	APP_CD74	APP - CD74	APP	Cell-Cell Contact	PMID: 19849849
TREM1+_Myeloid	Endothelial cells	APP	CD74	0.0177496	0	APP_CD74	APP - CD74	APP	Cell-Cell Contact	PMID: 19849849
ACTA2+_Stromal cells	Endothelial cells	APP	CD74	0.106597	0	APP_CD74	APP - CD74	APP	Cell-Cell Contact	PMID: 19849849
ACTA2-_Stromal cells	Endothelial cells	APP	CD74	0.144833	0	APP_CD74	APP - CD74	APP	Cell-Cell Contact	PMID: 19849849
Endothelial cells	Endothelial cells	APP	CD74	0.143957	0	APP_CD74	APP - CD74	APP	Cell-Cell Contact	PMID: 19849849
ACTA2-_Stromal cells	ACTA2-_Stromal cells	CADM3	CADM3	0.00314105	0	CADM3_CADM3	CADM3 - CADM3	CADM	Cell-Cell Contact	KEGG: hsa04514
Plasma B cells	TREM1-_Myeloid	PTPRC	MRC1	0.00114134	0	PTPRC_MRC1	PTPRC - MRC1	CD45	Cell-Cell Contact	PMID: 27601670; PMID: 10575006
T cells	TREM1-_Myeloid	PTPRC	MRC1	0.0226217	0	PTPRC_MRC1	PTPRC - MRC1	CD45	Cell-Cell Contact	PMID: 27601670; PMID: 10575006
TREM1-_Myeloid	TREM1-_Myeloid	PTPRC	MRC1	0.0117454	0	PTPRC_MRC1	PTPRC - MRC1	CD45	Cell-Cell Contact	PMID: 27601670; PMID: 10575006
B cells	TREM1-_Myeloid	PTPRC	MRC1	0.00573991	0	PTPRC_MRC1	PTPRC - MRC1	CD45	Cell-Cell Contact	PMID: 27601670; PMID: 10575006
TREM1+_Myeloid	TREM1-_Myeloid	PTPRC	MRC1	0.0115821	0	PTPRC_MRC1	PTPRC - MRC1	CD45	Cell-Cell Contact	PMID: 27601670; PMID: 10575006
Mast cells	TREM1-_Myeloid	PTPRC	MRC1	0.00454219	0	PTPRC_MRC1	PTPRC - MRC1	CD45	Cell-Cell Contact	PMID: 27601670; PMID: 10575006
Plasma B cells	TREM1+_Myeloid	PTPRC	MRC1	0.000935495	0	PTPRC_MRC1	PTPRC - MRC1	CD45	Cell-Cell Contact	PMID: 27601670; PMID: 10575006
T cells	TREM1+_Myeloid	PTPRC	MRC1	0.0186139	0	PTPRC_MRC1	PTPRC - MRC1	CD45	Cell-Cell Contact	PMID: 27601670; PMID: 10575006
TREM1-_Myeloid	TREM1+_Myeloid	PTPRC	MRC1	0.0096455	0	PTPRC_MRC1	PTPRC - MRC1	CD45	Cell-Cell Contact	PMID: 27601670; PMID: 10575006
B cells	TREM1+_Myeloid	PTPRC	MRC1	0.00470858	0	PTPRC_MRC1	PTPRC - MRC1	CD45	Cell-Cell Contact	PMID: 27601670; PMID: 10575006
TREM1+_Myeloid	TREM1+_Myeloid	PTPRC	MRC1	0.00951113	0	PTPRC_MRC1	PTPRC - MRC1	CD45	Cell-Cell Contact	PMID: 27601670; PMID: 10575006
Mast cells	TREM1+_Myeloid	PTPRC	MRC1	0.00372526	0	PTPRC_MRC1	PTPRC - MRC1	CD45	Cell-Cell Contact	PMID: 27601670; PMID: 10575006
Epithelial cells	Endothelial cells	CD46	JAG1	0.00209205	0	CD46_JAG1	CD46 - JAG1	CD46	Cell-Cell Contact	PMID: 23086448
TREM1-_Myeloid	Endothelial cells	CD46	JAG1	0.00131036	0	CD46_JAG1	CD46 - JAG1	CD46	Cell-Cell Contact	PMID: 23086448
TREM1+_Myeloid	Endothelial cells	CD46	JAG1	0.0013739	0	CD46_JAG1	CD46 - JAG1	CD46	Cell-Cell Contact	PMID: 23086448
ACTA2+_Stromal cells	Endothelial cells	CD46	JAG1	0.00201358	0	CD46_JAG1	CD46 - JAG1	CD46	Cell-Cell Contact	PMID: 23086448
Mast cells	Endothelial cells	CD46	JAG1	0.0021604	0	CD46_JAG1	CD46 - JAG1	CD46	Cell-Cell Contact	PMID: 23086448
ACTA2-_Stromal cells	Endothelial cells	CD46	JAG1	0.00132858	0	CD46_JAG1	CD46 - JAG1	CD46	Cell-Cell Contact	PMID: 23086448
Endothelial cells	Endothelial cells	CD46	JAG1	0.00243166	0	CD46_JAG1	CD46 - JAG1	CD46	Cell-Cell Contact	PMID: 23086448
Plasma B cells	TREM1-_Myeloid	CD99	PILRA	0.0016413	0	CD99_PILRA	CD99 - PILRA	CD99	Cell-Cell Contact	PMID: 18234675
T cells	TREM1-_Myeloid	CD99	PILRA	0.0120282	0	CD99_PILRA	CD99 - PILRA	CD99	Cell-Cell Contact	PMID: 18234675
Epithelial cells	TREM1-_Myeloid	CD99	PILRA	0.00207346	0	CD99_PILRA	CD99 - PILRA	CD99	Cell-Cell Contact	PMID: 18234675
TREM1-_Myeloid	TREM1-_Myeloid	CD99	PILRA	0.00550253	0	CD99_PILRA	CD99 - PILRA	CD99	Cell-Cell Contact	PMID: 18234675
B cells	TREM1-_Myeloid	CD99	PILRA	0.00328396	0	CD99_PILRA	CD99 - PILRA	CD99	Cell-Cell Contact	PMID: 18234675
TREM1+_Myeloid	TREM1-_Myeloid	CD99	PILRA	0.00752504	0	CD99_PILRA	CD99 - PILRA	CD99	Cell-Cell Contact	PMID: 18234675
ACTA2+_Stromal cells	TREM1-_Myeloid	CD99	PILRA	0.0157725	0	CD99_PILRA	CD99 - PILRA	CD99	Cell-Cell Contact	PMID: 18234675
Mast cells	TREM1-_Myeloid	CD99	PILRA	0.00989322	0	CD99_PILRA	CD99 - PILRA	CD99	Cell-Cell Contact	PMID: 18234675
ACTA2-_Stromal cells	TREM1-_Myeloid	CD99	PILRA	0.0170255	0	CD99_PILRA	CD99 - PILRA	CD99	Cell-Cell Contact	PMID: 18234675
Endothelial cells	TREM1-_Myeloid	CD99	PILRA	0.0153614	0	CD99_PILRA	CD99 - PILRA	CD99	Cell-Cell Contact	PMID: 18234675
Plasma B cells	TREM1+_Myeloid	CD99	PILRA	0.00547216	0	CD99_PILRA	CD99 - PILRA	CD99	Cell-Cell Contact	PMID: 18234675
T cells	TREM1+_Myeloid	CD99	PILRA	0.039152	0	CD99_PILRA	CD99 - PILRA	CD99	Cell-Cell Contact	PMID: 18234675
Epithelial cells	TREM1+_Myeloid	CD99	PILRA	0.00690604	0	CD99_PILRA	CD99 - PILRA	CD99	Cell-Cell Contact	PMID: 18234675
TREM1-_Myeloid	TREM1+_Myeloid	CD99	PILRA	0.0181816	0	CD99_PILRA	CD99 - PILRA	CD99	Cell-Cell Contact	PMID: 18234675
B cells	TREM1+_Myeloid	CD99	PILRA	0.010907	0	CD99_PILRA	CD99 - PILRA	CD99	Cell-Cell Contact	PMID: 18234675
TREM1+_Myeloid	TREM1+_Myeloid	CD99	PILRA	0.0247484	0	CD99_PILRA	CD99 - PILRA	CD99	Cell-Cell Contact	PMID: 18234675
ACTA2+_Stromal cells	TREM1+_Myeloid	CD99	PILRA	0.0509045	0	CD99_PILRA	CD99 - PILRA	CD99	Cell-Cell Contact	PMID: 18234675
Mast cells	TREM1+_Myeloid	CD99	PILRA	0.0323602	0	CD99_PILRA	CD99 - PILRA	CD99	Cell-Cell Contact	PMID: 18234675
ACTA2-_Stromal cells	TREM1+_Myeloid	CD99	PILRA	0.0547931	0	CD99_PILRA	CD99 - PILRA	CD99	Cell-Cell Contact	PMID: 18234675
Endothelial cells	TREM1+_Myeloid	CD99	PILRA	0.0496238	0	CD99_PILRA	CD99 - PILRA	CD99	Cell-Cell Contact	PMID: 18234675
T cells	T cells	CD99	CD99	0.061857	0	CD99_CD99	CD99 - CD99	CD99	Cell-Cell Contact	KEGG: hsa04514
TREM1-_Myeloid	T cells	CD99	CD99	0.0290937	0	CD99_CD99	CD99 - CD99	CD99	Cell-Cell Contact	KEGG: hsa04514
TREM1+_Myeloid	T cells	CD99	CD99	0.0394434	0	CD99_CD99	CD99 - CD99	CD99	Cell-Cell Contact	KEGG: hsa04514
ACTA2+_Stromal cells	T cells	CD99	CD99	0.0798587	0	CD99_CD99	CD99 - CD99	CD99	Cell-Cell Contact	KEGG: hsa04514
Mast cells	T cells	CD99	CD99	0.0513369	0	CD99_CD99	CD99 - CD99	CD99	Cell-Cell Contact	KEGG: hsa04514
ACTA2-_Stromal cells	T cells	CD99	CD99	0.0857591	0	CD99_CD99	CD99 - CD99	CD99	Cell-Cell Contact	KEGG: hsa04514
Endothelial cells	T cells	CD99	CD99	0.0779092	0	CD99_CD99	CD99 - CD99	CD99	Cell-Cell Contact	KEGG: hsa04514
T cells	TREM1-_Myeloid	CD99	CD99	0.0290937	0	CD99_CD99	CD99 - CD99	CD99	Cell-Cell Contact	KEGG: hsa04514
ACTA2+_Stromal cells	TREM1-_Myeloid	CD99	CD99	0.0379462	0	CD99_CD99	CD99 - CD99	CD99	Cell-Cell Contact	KEGG: hsa04514
ACTA2-_Stromal cells	TREM1-_Myeloid	CD99	CD99	0.0408875	0	CD99_CD99	CD99 - CD99	CD99	Cell-Cell Contact	KEGG: hsa04514
Endothelial cells	TREM1-_Myeloid	CD99	CD99	0.0369788	0	CD99_CD99	CD99 - CD99	CD99	Cell-Cell Contact	KEGG: hsa04514
ACTA2-_Stromal cells	B cells	CD99	CD99	0.0247572	0.01	CD99_CD99	CD99 - CD99	CD99	Cell-Cell Contact	KEGG: hsa04514
T cells	TREM1+_Myeloid	CD99	CD99	0.0394434	0	CD99_CD99	CD99 - CD99	CD99	Cell-Cell Contact	KEGG: hsa04514
ACTA2+_Stromal cells	TREM1+_Myeloid	CD99	CD99	0.0512788	0	CD99_CD99	CD99 - CD99	CD99	Cell-Cell Contact	KEGG: hsa04514
Mast cells	TREM1+_Myeloid	CD99	CD99	0.0326028	0	CD99_CD99	CD99 - CD99	CD99	Cell-Cell Contact	KEGG: hsa04514
ACTA2-_Stromal cells	TREM1+_Myeloid	CD99	CD99	0.0551943	0	CD99_CD99	CD99 - CD99	CD99	Cell-Cell Contact	KEGG: hsa04514
Endothelial cells	TREM1+_Myeloid	CD99	CD99	0.0499892	0	CD99_CD99	CD99 - CD99	CD99	Cell-Cell Contact	KEGG: hsa04514
T cells	ACTA2+_Stromal cells	CD99	CD99	0.0798587	0	CD99_CD99	CD99 - CD99	CD99	Cell-Cell Contact	KEGG: hsa04514
TREM1-_Myeloid	ACTA2+_Stromal cells	CD99	CD99	0.0379462	0	CD99_CD99	CD99 - CD99	CD99	Cell-Cell Contact	KEGG: hsa04514
TREM1+_Myeloid	ACTA2+_Stromal cells	CD99	CD99	0.0512788	0	CD99_CD99	CD99 - CD99	CD99	Cell-Cell Contact	KEGG: hsa04514
ACTA2+_Stromal cells	ACTA2+_Stromal cells	CD99	CD99	0.102527	0	CD99_CD99	CD99 - CD99	CD99	Cell-Cell Contact	KEGG: hsa04514
Mast cells	ACTA2+_Stromal cells	CD99	CD99	0.0664941	0	CD99_CD99	CD99 - CD99	CD99	Cell-Cell Contact	KEGG: hsa04514
ACTA2-_Stromal cells	ACTA2+_Stromal cells	CD99	CD99	0.109902	0	CD99_CD99	CD99 - CD99	CD99	Cell-Cell Contact	KEGG: hsa04514
Endothelial cells	ACTA2+_Stromal cells	CD99	CD99	0.100084	0	CD99_CD99	CD99 - CD99	CD99	Cell-Cell Contact	KEGG: hsa04514
T cells	Mast cells	CD99	CD99	0.0513369	0	CD99_CD99	CD99 - CD99	CD99	Cell-Cell Contact	KEGG: hsa04514
TREM1+_Myeloid	Mast cells	CD99	CD99	0.0326028	0	CD99_CD99	CD99 - CD99	CD99	Cell-Cell Contact	KEGG: hsa04514
ACTA2+_Stromal cells	Mast cells	CD99	CD99	0.0664941	0	CD99_CD99	CD99 - CD99	CD99	Cell-Cell Contact	KEGG: hsa04514
Mast cells	Mast cells	CD99	CD99	0.0425249	0	CD99_CD99	CD99 - CD99	CD99	Cell-Cell Contact	KEGG: hsa04514
ACTA2-_Stromal cells	Mast cells	CD99	CD99	0.0714837	0	CD99_CD99	CD99 - CD99	CD99	Cell-Cell Contact	KEGG: hsa04514
Endothelial cells	Mast cells	CD99	CD99	0.0648479	0	CD99_CD99	CD99 - CD99	CD99	Cell-Cell Contact	KEGG: hsa04514
T cells	ACTA2-_Stromal cells	CD99	CD99	0.0857591	0	CD99_CD99	CD99 - CD99	CD99	Cell-Cell Contact	KEGG: hsa04514
TREM1-_Myeloid	ACTA2-_Stromal cells	CD99	CD99	0.0408875	0	CD99_CD99	CD99 - CD99	CD99	Cell-Cell Contact	KEGG: hsa04514
B cells	ACTA2-_Stromal cells	CD99	CD99	0.0247572	0.01	CD99_CD99	CD99 - CD99	CD99	Cell-Cell Contact	KEGG: hsa04514
TREM1+_Myeloid	ACTA2-_Stromal cells	CD99	CD99	0.0551943	0	CD99_CD99	CD99 - CD99	CD99	Cell-Cell Contact	KEGG: hsa04514
ACTA2+_Stromal cells	ACTA2-_Stromal cells	CD99	CD99	0.109902	0	CD99_CD99	CD99 - CD99	CD99	Cell-Cell Contact	KEGG: hsa04514
Mast cells	ACTA2-_Stromal cells	CD99	CD99	0.0714837	0	CD99_CD99	CD99 - CD99	CD99	Cell-Cell Contact	KEGG: hsa04514
ACTA2-_Stromal cells	ACTA2-_Stromal cells	CD99	CD99	0.117738	0	CD99_CD99	CD99 - CD99	CD99	Cell-Cell Contact	KEGG: hsa04514
Endothelial cells	ACTA2-_Stromal cells	CD99	CD99	0.107305	0	CD99_CD99	CD99 - CD99	CD99	Cell-Cell Contact	KEGG: hsa04514
T cells	Endothelial cells	CD99	CD99	0.0779092	0	CD99_CD99	CD99 - CD99	CD99	Cell-Cell Contact	KEGG: hsa04514
TREM1-_Myeloid	Endothelial cells	CD99	CD99	0.0369788	0	CD99_CD99	CD99 - CD99	CD99	Cell-Cell Contact	KEGG: hsa04514
TREM1+_Myeloid	Endothelial cells	CD99	CD99	0.0499892	0	CD99_CD99	CD99 - CD99	CD99	Cell-Cell Contact	KEGG: hsa04514
ACTA2+_Stromal cells	Endothelial cells	CD99	CD99	0.100084	0	CD99_CD99	CD99 - CD99	CD99	Cell-Cell Contact	KEGG: hsa04514
Mast cells	Endothelial cells	CD99	CD99	0.0648479	0	CD99_CD99	CD99 - CD99	CD99	Cell-Cell Contact	KEGG: hsa04514
ACTA2-_Stromal cells	Endothelial cells	CD99	CD99	0.107305	0	CD99_CD99	CD99 - CD99	CD99	Cell-Cell Contact	KEGG: hsa04514
Endothelial cells	Endothelial cells	CD99	CD99	0.0976933	0	CD99_CD99	CD99 - CD99	CD99	Cell-Cell Contact	KEGG: hsa04514
Epithelial cells	Epithelial cells	CDH1	CDH1	0.0024293	0	CDH1_CDH1	CDH1 - CDH1	CDH	Cell-Cell Contact	KEGG: hsa04514
Endothelial cells	Endothelial cells	CDH5	CDH5	0.0345049	0	CDH5_CDH5	CDH5 - CDH5	CDH5	Cell-Cell Contact	KEGG: hsa04514
T cells	Epithelial cells	CD8A	CEACAM5	0.0323914	0	CD8A_CEACAM5	CD8A - CEACAM5	CEACAM	Cell-Cell Contact	PMID: 24104458
Epithelial cells	Epithelial cells	CEACAM1	CEACAM5	0.0212405	0	CEACAM1_CEACAM5	CEACAM1 - CEACAM5	CEACAM	Cell-Cell Contact	PMID: 11590190
T cells	T cells	CLEC2B	KLRB1	0.00756247	0	CLEC2B_KLRB1	CLEC2B - KLRB1	CLEC	Cell-Cell Contact	PMID: 24223577
TREM1-_Myeloid	T cells	CLEC2B	KLRB1	0.00429154	0	CLEC2B_KLRB1	CLEC2B - KLRB1	CLEC	Cell-Cell Contact	PMID: 24223577
TREM1+_Myeloid	T cells	CLEC2B	KLRB1	0.00512742	0	CLEC2B_KLRB1	CLEC2B - KLRB1	CLEC	Cell-Cell Contact	PMID: 24223577
ACTA2-_Stromal cells	T cells	CLEC2B	KLRB1	0.0034695	0	CLEC2B_KLRB1	CLEC2B - KLRB1	CLEC	Cell-Cell Contact	PMID: 24223577
Endothelial cells	T cells	CLEC2B	KLRB1	0.00556284	0	CLEC2B_KLRB1	CLEC2B - KLRB1	CLEC	Cell-Cell Contact	PMID: 24223577
T cells	T cells	CD69	KLRB1	0.0273655	0	CLEC2C_KLRB1	CLEC2C - KLRB1	CLEC	Cell-Cell Contact	PMID: 24223577
B cells	T cells	CD69	KLRB1	0.0083619	0	CLEC2C_KLRB1	CLEC2C - KLRB1	CLEC	Cell-Cell Contact	PMID: 24223577
Mast cells	T cells	CD69	KLRB1	0.0274652	0	CLEC2C_KLRB1	CLEC2C - KLRB1	CLEC	Cell-Cell Contact	PMID: 24223577
Epithelial cells	Epithelial cells	DSC2	DSG2	0.0033396	0	DSC2_DSG2	DSC2 - DSG2	DESMOSOME	Cell-Cell Contact	PMID: 27298358
Endothelial cells	Endothelial cells	ESAM	ESAM	0.0417485	0	ESAM_ESAM	ESAM - ESAM	ESAM	Cell-Cell Contact	KEGG: hsa04514; PMID: 11279107
TREM1-_Myeloid	TREM1-_Myeloid	ICAM1	ITGAX_ITGB2	0.00517993	0	ICAM1_ITGAX_ITGB2	ICAM1 - (ITGAX+ITGB2)	ICAM	Cell-Cell Contact	PMID: 16252253
TREM1+_Myeloid	TREM1-_Myeloid	ICAM1	ITGAX_ITGB2	0.0154154	0	ICAM1_ITGAX_ITGB2	ICAM1 - (ITGAX+ITGB2)	ICAM	Cell-Cell Contact	PMID: 16252253
Mast cells	TREM1-_Myeloid	ICAM1	ITGAX_ITGB2	0.00485555	0	ICAM1_ITGAX_ITGB2	ICAM1 - (ITGAX+ITGB2)	ICAM	Cell-Cell Contact	PMID: 16252253
Endothelial cells	TREM1-_Myeloid	ICAM1	ITGAX_ITGB2	0.00539305	0	ICAM1_ITGAX_ITGB2	ICAM1 - (ITGAX+ITGB2)	ICAM	Cell-Cell Contact	PMID: 16252253
TREM1-_Myeloid	TREM1+_Myeloid	ICAM1	ITGAX_ITGB2	0.00720327	0	ICAM1_ITGAX_ITGB2	ICAM1 - (ITGAX+ITGB2)	ICAM	Cell-Cell Contact	PMID: 16252253
TREM1+_Myeloid	TREM1+_Myeloid	ICAM1	ITGAX_ITGB2	0.021351	0	ICAM1_ITGAX_ITGB2	ICAM1 - (ITGAX+ITGB2)	ICAM	Cell-Cell Contact	PMID: 16252253
Mast cells	TREM1+_Myeloid	ICAM1	ITGAX_ITGB2	0.00675304	0	ICAM1_ITGAX_ITGB2	ICAM1 - (ITGAX+ITGB2)	ICAM	Cell-Cell Contact	PMID: 16252253
Endothelial cells	TREM1+_Myeloid	ICAM1	ITGAX_ITGB2	0.00749902	0	ICAM1_ITGAX_ITGB2	ICAM1 - (ITGAX+ITGB2)	ICAM	Cell-Cell Contact	PMID: 16252253
TREM1-_Myeloid	TREM1+_Myeloid	ICAM1	ITGAM_ITGB2	0.00500901	0	ICAM1_ITGAM_ITGB2	ICAM1 - (ITGAM+ITGB2)	ICAM	Cell-Cell Contact	KEGG: hsa04514
TREM1+_Myeloid	TREM1+_Myeloid	ICAM1	ITGAM_ITGB2	0.0149118	0	ICAM1_ITGAM_ITGB2	ICAM1 - (ITGAM+ITGB2)	ICAM	Cell-Cell Contact	KEGG: hsa04514
Mast cells	TREM1+_Myeloid	ICAM1	ITGAM_ITGB2	0.00469528	0	ICAM1_ITGAM_ITGB2	ICAM1 - (ITGAM+ITGB2)	ICAM	Cell-Cell Contact	KEGG: hsa04514
Endothelial cells	TREM1+_Myeloid	ICAM1	ITGAM_ITGB2	0.00521514	0	ICAM1_ITGAM_ITGB2	ICAM1 - (ITGAM+ITGB2)	ICAM	Cell-Cell Contact	KEGG: hsa04514
Plasma B cells	TREM1+_Myeloid	ICAM2	ITGAM_ITGB2	0.0031299	0	ICAM2_ITGAM_ITGB2	ICAM2 - (ITGAM+ITGB2)	ICAM	Cell-Cell Contact	KEGG: hsa04514
Endothelial cells	TREM1+_Myeloid	ICAM2	ITGAM_ITGB2	0.0154354	0	ICAM2_ITGAM_ITGB2	ICAM2 - (ITGAM+ITGB2)	ICAM	Cell-Cell Contact	KEGG: hsa04514
T cells	TREM1-_Myeloid	ITGB2	ICAM1	0.00379096	0	ITGB2_ICAM1	ITGB2 - ICAM1	ITGB2	Cell-Cell Contact	KEGG: hsa04514
TREM1-_Myeloid	TREM1-_Myeloid	ITGB2	ICAM1	0.01447	0	ITGB2_ICAM1	ITGB2 - ICAM1	ITGB2	Cell-Cell Contact	KEGG: hsa04514
TREM1+_Myeloid	TREM1-_Myeloid	ITGB2	ICAM1	0.0146077	0	ITGB2_ICAM1	ITGB2 - ICAM1	ITGB2	Cell-Cell Contact	KEGG: hsa04514
T cells	TREM1+_Myeloid	ITGB2	ICAM1	0.0113131	0	ITGB2_ICAM1	ITGB2 - ICAM1	ITGB2	Cell-Cell Contact	KEGG: hsa04514
TREM1-_Myeloid	TREM1+_Myeloid	ITGB2	ICAM1	0.0422824	0	ITGB2_ICAM1	ITGB2 - ICAM1	ITGB2	Cell-Cell Contact	KEGG: hsa04514
TREM1+_Myeloid	TREM1+_Myeloid	ITGB2	ICAM1	0.0426733	0	ITGB2_ICAM1	ITGB2 - ICAM1	ITGB2	Cell-Cell Contact	KEGG: hsa04514
T cells	Mast cells	ITGB2	ICAM1	0.00355325	0	ITGB2_ICAM1	ITGB2 - ICAM1	ITGB2	Cell-Cell Contact	KEGG: hsa04514
TREM1-_Myeloid	Mast cells	ITGB2	ICAM1	0.0135718	0	ITGB2_ICAM1	ITGB2 - ICAM1	ITGB2	Cell-Cell Contact	KEGG: hsa04514
TREM1+_Myeloid	Mast cells	ITGB2	ICAM1	0.0137011	0	ITGB2_ICAM1	ITGB2 - ICAM1	ITGB2	Cell-Cell Contact	KEGG: hsa04514
T cells	Endothelial cells	ITGB2	ICAM1	0.00394716	0	ITGB2_ICAM1	ITGB2 - ICAM1	ITGB2	Cell-Cell Contact	KEGG: hsa04514
TREM1-_Myeloid	Endothelial cells	ITGB2	ICAM1	0.0150596	0	ITGB2_ICAM1	ITGB2 - ICAM1	ITGB2	Cell-Cell Contact	KEGG: hsa04514
TREM1+_Myeloid	Endothelial cells	ITGB2	ICAM1	0.0152028	0	ITGB2_ICAM1	ITGB2 - ICAM1	ITGB2	Cell-Cell Contact	KEGG: hsa04514
T cells	Plasma B cells	ITGB2	ICAM2	0.0023677	0	ITGB2_ICAM2	ITGB2 - ICAM2	ITGB2	Cell-Cell Contact	KEGG: hsa04514
TREM1-_Myeloid	Plasma B cells	ITGB2	ICAM2	0.009074	0	ITGB2_ICAM2	ITGB2 - ICAM2	ITGB2	Cell-Cell Contact	KEGG: hsa04514
TREM1+_Myeloid	Plasma B cells	ITGB2	ICAM2	0.00916083	0	ITGB2_ICAM2	ITGB2 - ICAM2	ITGB2	Cell-Cell Contact	KEGG: hsa04514
T cells	Endothelial cells	ITGB2	ICAM2	0.0117118	0	ITGB2_ICAM2	ITGB2 - ICAM2	ITGB2	Cell-Cell Contact	KEGG: hsa04514
TREM1-_Myeloid	Endothelial cells	ITGB2	ICAM2	0.0437245	0	ITGB2_ICAM2	ITGB2 - ICAM2	ITGB2	Cell-Cell Contact	KEGG: hsa04514
TREM1+_Myeloid	Endothelial cells	ITGB2	ICAM2	0.0441281	0	ITGB2_ICAM2	ITGB2 - ICAM2	ITGB2	Cell-Cell Contact	KEGG: hsa04514
Endothelial cells	ACTA2+_Stromal cells	JAM2	ITGAV_ITGB1	0.00721604	0	JAM2_ITGAV_ITGB1	JAM2 - (ITGAV+ITGB1)	JAM	Cell-Cell Contact	KEGG: hsa04514
Epithelial cells	Epithelial cells	F11R	F11R	0.00163225	0	F11R_F11R	F11R - F11R	JAM	Cell-Cell Contact	KEGG: hsa04514
Epithelial cells	Endothelial cells	F11R	JAM2	0.00235034	0	F11R_JAM2	F11R - JAM2	JAM	Cell-Cell Contact	KEGG: hsa04514
Endothelial cells	Epithelial cells	JAM2	F11R	0.00235034	0	JAM2_F11R	JAM2 - F11R	JAM	Cell-Cell Contact	KEGG: hsa04514
Endothelial cells	Endothelial cells	JAM2	JAM2	0.00338328	0	JAM2_JAM2	JAM2 - JAM2	JAM	Cell-Cell Contact	KEGG: hsa04514
T cells	T cells	LCK	CD8 receptor	0.00671614	0	LCK_CD8A_CD8B1	LCK - (CD8A+CD8B1)	LCK	Cell-Cell Contact	PMID: 25427562
Plasma B cells	T cells	HLA-A	CD8A	0.012466	0	HLA-A_CD8A	HLA-A - CD8A	MHC-I	Cell-Cell Contact	KEGG: hsa04514
T cells	T cells	HLA-A	CD8A	0.0365517	0	HLA-A_CD8A	HLA-A - CD8A	MHC-I	Cell-Cell Contact	KEGG: hsa04514
Epithelial cells	T cells	HLA-A	CD8A	0.0280926	0	HLA-A_CD8A	HLA-A - CD8A	MHC-I	Cell-Cell Contact	KEGG: hsa04514
TREM1-_Myeloid	T cells	HLA-A	CD8A	0.0324771	0	HLA-A_CD8A	HLA-A - CD8A	MHC-I	Cell-Cell Contact	KEGG: hsa04514
B cells	T cells	HLA-A	CD8A	0.0228666	0	HLA-A_CD8A	HLA-A - CD8A	MHC-I	Cell-Cell Contact	KEGG: hsa04514
TREM1+_Myeloid	T cells	HLA-A	CD8A	0.0340507	0	HLA-A_CD8A	HLA-A - CD8A	MHC-I	Cell-Cell Contact	KEGG: hsa04514
ACTA2+_Stromal cells	T cells	HLA-A	CD8A	0.0301061	0	HLA-A_CD8A	HLA-A - CD8A	MHC-I	Cell-Cell Contact	KEGG: hsa04514
Mast cells	T cells	HLA-A	CD8A	0.0292276	0	HLA-A_CD8A	HLA-A - CD8A	MHC-I	Cell-Cell Contact	KEGG: hsa04514
ACTA2-_Stromal cells	T cells	HLA-A	CD8A	0.0299656	0	HLA-A_CD8A	HLA-A - CD8A	MHC-I	Cell-Cell Contact	KEGG: hsa04514
Endothelial cells	T cells	HLA-A	CD8A	0.0348501	0	HLA-A_CD8A	HLA-A - CD8A	MHC-I	Cell-Cell Contact	KEGG: hsa04514
Plasma B cells	T cells	HLA-B	CD8A	0.0291053	0	HLA-B_CD8A	HLA-B - CD8A	MHC-I	Cell-Cell Contact	KEGG: hsa04514
T cells	T cells	HLA-B	CD8A	0.0475699	0	HLA-B_CD8A	HLA-B - CD8A	MHC-I	Cell-Cell Contact	KEGG: hsa04514
Epithelial cells	T cells	HLA-B	CD8A	0.0329475	0	HLA-B_CD8A	HLA-B - CD8A	MHC-I	Cell-Cell Contact	KEGG: hsa04514
TREM1-_Myeloid	T cells	HLA-B	CD8A	0.0438026	0	HLA-B_CD8A	HLA-B - CD8A	MHC-I	Cell-Cell Contact	KEGG: hsa04514
B cells	T cells	HLA-B	CD8A	0.0392858	0	HLA-B_CD8A	HLA-B - CD8A	MHC-I	Cell-Cell Contact	KEGG: hsa04514
TREM1+_Myeloid	T cells	HLA-B	CD8A	0.0452415	0	HLA-B_CD8A	HLA-B - CD8A	MHC-I	Cell-Cell Contact	KEGG: hsa04514
ACTA2+_Stromal cells	T cells	HLA-B	CD8A	0.0400627	0	HLA-B_CD8A	HLA-B - CD8A	MHC-I	Cell-Cell Contact	KEGG: hsa04514
Mast cells	T cells	HLA-B	CD8A	0.0394399	0	HLA-B_CD8A	HLA-B - CD8A	MHC-I	Cell-Cell Contact	KEGG: hsa04514
ACTA2-_Stromal cells	T cells	HLA-B	CD8A	0.0363196	0	HLA-B_CD8A	HLA-B - CD8A	MHC-I	Cell-Cell Contact	KEGG: hsa04514
Endothelial cells	T cells	HLA-B	CD8A	0.0449549	0	HLA-B_CD8A	HLA-B - CD8A	MHC-I	Cell-Cell Contact	KEGG: hsa04514
Plasma B cells	T cells	HLA-C	CD8A	0.0303802	0	HLA-C_CD8A	HLA-C - CD8A	MHC-I	Cell-Cell Contact	KEGG: hsa04514
T cells	T cells	HLA-C	CD8A	0.0415572	0	HLA-C_CD8A	HLA-C - CD8A	MHC-I	Cell-Cell Contact	KEGG: hsa04514
Epithelial cells	T cells	HLA-C	CD8A	0.0295993	0	HLA-C_CD8A	HLA-C - CD8A	MHC-I	Cell-Cell Contact	KEGG: hsa04514
TREM1-_Myeloid	T cells	HLA-C	CD8A	0.0380924	0	HLA-C_CD8A	HLA-C - CD8A	MHC-I	Cell-Cell Contact	KEGG: hsa04514
B cells	T cells	HLA-C	CD8A	0.0335625	0	HLA-C_CD8A	HLA-C - CD8A	MHC-I	Cell-Cell Contact	KEGG: hsa04514
TREM1+_Myeloid	T cells	HLA-C	CD8A	0.0396604	0	HLA-C_CD8A	HLA-C - CD8A	MHC-I	Cell-Cell Contact	KEGG: hsa04514
ACTA2+_Stromal cells	T cells	HLA-C	CD8A	0.0366549	0	HLA-C_CD8A	HLA-C - CD8A	MHC-I	Cell-Cell Contact	KEGG: hsa04514
Mast cells	T cells	HLA-C	CD8A	0.0372422	0	HLA-C_CD8A	HLA-C - CD8A	MHC-I	Cell-Cell Contact	KEGG: hsa04514
ACTA2-_Stromal cells	T cells	HLA-C	CD8A	0.0348862	0	HLA-C_CD8A	HLA-C - CD8A	MHC-I	Cell-Cell Contact	KEGG: hsa04514
Endothelial cells	T cells	HLA-C	CD8A	0.0397815	0	HLA-C_CD8A	HLA-C - CD8A	MHC-I	Cell-Cell Contact	KEGG: hsa04514
Plasma B cells	T cells	HLA-E	CD8A	0.0160163	0	HLA-E_CD8A	HLA-E - CD8A	MHC-I	Cell-Cell Contact	KEGG: hsa04514
T cells	T cells	HLA-E	CD8A	0.0355195	0	HLA-E_CD8A	HLA-E - CD8A	MHC-I	Cell-Cell Contact	KEGG: hsa04514
Epithelial cells	T cells	HLA-E	CD8A	0.0140622	0	HLA-E_CD8A	HLA-E - CD8A	MHC-I	Cell-Cell Contact	KEGG: hsa04514
TREM1-_Myeloid	T cells	HLA-E	CD8A	0.0293853	0	HLA-E_CD8A	HLA-E - CD8A	MHC-I	Cell-Cell Contact	KEGG: hsa04514
B cells	T cells	HLA-E	CD8A	0.0240066	0	HLA-E_CD8A	HLA-E - CD8A	MHC-I	Cell-Cell Contact	KEGG: hsa04514
TREM1+_Myeloid	T cells	HLA-E	CD8A	0.0276585	0	HLA-E_CD8A	HLA-E - CD8A	MHC-I	Cell-Cell Contact	KEGG: hsa04514
ACTA2+_Stromal cells	T cells	HLA-E	CD8A	0.0160612	0	HLA-E_CD8A	HLA-E - CD8A	MHC-I	Cell-Cell Contact	KEGG: hsa04514
Mast cells	T cells	HLA-E	CD8A	0.0306111	0	HLA-E_CD8A	HLA-E - CD8A	MHC-I	Cell-Cell Contact	KEGG: hsa04514
ACTA2-_Stromal cells	T cells	HLA-E	CD8A	0.0177144	0	HLA-E_CD8A	HLA-E - CD8A	MHC-I	Cell-Cell Contact	KEGG: hsa04514
Endothelial cells	T cells	HLA-E	CD8A	0.0352329	0	HLA-E_CD8A	HLA-E - CD8A	MHC-I	Cell-Cell Contact	KEGG: hsa04514
Plasma B cells	T cells	HLA-F	CD8A	0.00123043	0	HLA-F_CD8A	HLA-F - CD8A	MHC-I	Cell-Cell Contact	KEGG: hsa04514
T cells	T cells	HLA-F	CD8A	0.00556109	0	HLA-F_CD8A	HLA-F - CD8A	MHC-I	Cell-Cell Contact	KEGG: hsa04514
Epithelial cells	T cells	HLA-F	CD8A	0.00332336	0	HLA-F_CD8A	HLA-F - CD8A	MHC-I	Cell-Cell Contact	KEGG: hsa04514
TREM1-_Myeloid	T cells	HLA-F	CD8A	0.00340127	0	HLA-F_CD8A	HLA-F - CD8A	MHC-I	Cell-Cell Contact	KEGG: hsa04514
TREM1+_Myeloid	T cells	HLA-F	CD8A	0.00320351	0	HLA-F_CD8A	HLA-F - CD8A	MHC-I	Cell-Cell Contact	KEGG: hsa04514
ACTA2+_Stromal cells	T cells	HLA-F	CD8A	0.00238552	0	HLA-F_CD8A	HLA-F - CD8A	MHC-I	Cell-Cell Contact	KEGG: hsa04514
Endothelial cells	T cells	HLA-F	CD8A	0.00425339	0	HLA-F_CD8A	HLA-F - CD8A	MHC-I	Cell-Cell Contact	KEGG: hsa04514
Plasma B cells	T cells	HLA-A	CD8B	0.00986611	0	HLA-A_CD8B	HLA-A - CD8B	MHC-I	Cell-Cell Contact	KEGG: hsa04514
T cells	T cells	HLA-A	CD8B	0.0290765	0	HLA-A_CD8B	HLA-A - CD8B	MHC-I	Cell-Cell Contact	KEGG: hsa04514
Epithelial cells	T cells	HLA-A	CD8B	0.0223073	0	HLA-A_CD8B	HLA-A - CD8B	MHC-I	Cell-Cell Contact	KEGG: hsa04514
TREM1-_Myeloid	T cells	HLA-A	CD8B	0.0258128	0	HLA-A_CD8B	HLA-A - CD8B	MHC-I	Cell-Cell Contact	KEGG: hsa04514
B cells	T cells	HLA-A	CD8B	0.0181374	0	HLA-A_CD8B	HLA-A - CD8B	MHC-I	Cell-Cell Contact	KEGG: hsa04514
TREM1+_Myeloid	T cells	HLA-A	CD8B	0.0270725	0	HLA-A_CD8B	HLA-A - CD8B	MHC-I	Cell-Cell Contact	KEGG: hsa04514
ACTA2+_Stromal cells	T cells	HLA-A	CD8B	0.0239163	0	HLA-A_CD8B	HLA-A - CD8B	MHC-I	Cell-Cell Contact	KEGG: hsa04514
Mast cells	T cells	HLA-A	CD8B	0.0232141	0	HLA-A_CD8B	HLA-A - CD8B	MHC-I	Cell-Cell Contact	KEGG: hsa04514
ACTA2-_Stromal cells	T cells	HLA-A	CD8B	0.023804	0	HLA-A_CD8B	HLA-A - CD8B	MHC-I	Cell-Cell Contact	KEGG: hsa04514
Endothelial cells	T cells	HLA-A	CD8B	0.0277128	0	HLA-A_CD8B	HLA-A - CD8B	MHC-I	Cell-Cell Contact	KEGG: hsa04514
Plasma B cells	T cells	HLA-B	CD8B	0.0231163	0	HLA-B_CD8B	HLA-B - CD8B	MHC-I	Cell-Cell Contact	KEGG: hsa04514
T cells	T cells	HLA-B	CD8B	0.03793	0	HLA-B_CD8B	HLA-B - CD8B	MHC-I	Cell-Cell Contact	KEGG: hsa04514
Epithelial cells	T cells	HLA-B	CD8B	0.0261893	0	HLA-B_CD8B	HLA-B - CD8B	MHC-I	Cell-Cell Contact	KEGG: hsa04514
TREM1-_Myeloid	T cells	HLA-B	CD8B	0.0348982	0	HLA-B_CD8B	HLA-B - CD8B	MHC-I	Cell-Cell Contact	KEGG: hsa04514
B cells	T cells	HLA-B	CD8B	0.0312696	0	HLA-B_CD8B	HLA-B - CD8B	MHC-I	Cell-Cell Contact	KEGG: hsa04514
TREM1+_Myeloid	T cells	HLA-B	CD8B	0.0360556	0	HLA-B_CD8B	HLA-B - CD8B	MHC-I	Cell-Cell Contact	KEGG: hsa04514
ACTA2+_Stromal cells	T cells	HLA-B	CD8B	0.0318931	0	HLA-B_CD8B	HLA-B - CD8B	MHC-I	Cell-Cell Contact	KEGG: hsa04514
Mast cells	T cells	HLA-B	CD8B	0.0313932	0	HLA-B_CD8B	HLA-B - CD8B	MHC-I	Cell-Cell Contact	KEGG: hsa04514
ACTA2-_Stromal cells	T cells	HLA-B	CD8B	0.0288904	0	HLA-B_CD8B	HLA-B - CD8B	MHC-I	Cell-Cell Contact	KEGG: hsa04514
Endothelial cells	T cells	HLA-B	CD8B	0.035825	0	HLA-B_CD8B	HLA-B - CD8B	MHC-I	Cell-Cell Contact	KEGG: hsa04514
Plasma B cells	T cells	HLA-C	CD8B	0.0241355	0	HLA-C_CD8B	HLA-C - CD8B	MHC-I	Cell-Cell Contact	KEGG: hsa04514
T cells	T cells	HLA-C	CD8B	0.0330934	0	HLA-C_CD8B	HLA-C - CD8B	MHC-I	Cell-Cell Contact	KEGG: hsa04514
Epithelial cells	T cells	HLA-C	CD8B	0.0235112	0	HLA-C_CD8B	HLA-C - CD8B	MHC-I	Cell-Cell Contact	KEGG: hsa04514
TREM1-_Myeloid	T cells	HLA-C	CD8B	0.030312	0	HLA-C_CD8B	HLA-C - CD8B	MHC-I	Cell-Cell Contact	KEGG: hsa04514
B cells	T cells	HLA-C	CD8B	0.0266816	0	HLA-C_CD8B	HLA-C - CD8B	MHC-I	Cell-Cell Contact	KEGG: hsa04514
TREM1+_Myeloid	T cells	HLA-C	CD8B	0.0315702	0	HLA-C_CD8B	HLA-C - CD8B	MHC-I	Cell-Cell Contact	KEGG: hsa04514
ACTA2+_Stromal cells	T cells	HLA-C	CD8B	0.0291591	0	HLA-C_CD8B	HLA-C - CD8B	MHC-I	Cell-Cell Contact	KEGG: hsa04514
Mast cells	T cells	HLA-C	CD8B	0.02963	0	HLA-C_CD8B	HLA-C - CD8B	MHC-I	Cell-Cell Contact	KEGG: hsa04514
ACTA2-_Stromal cells	T cells	HLA-C	CD8B	0.0277418	0	HLA-C_CD8B	HLA-C - CD8B	MHC-I	Cell-Cell Contact	KEGG: hsa04514
Endothelial cells	T cells	HLA-C	CD8B	0.0316674	0	HLA-C_CD8B	HLA-C - CD8B	MHC-I	Cell-Cell Contact	KEGG: hsa04514
Plasma B cells	T cells	HLA-E	CD8B	0.0126855	0	HLA-E_CD8B	HLA-E - CD8B	MHC-I	Cell-Cell Contact	KEGG: hsa04514
T cells	T cells	HLA-E	CD8B	0.0282492	0	HLA-E_CD8B	HLA-E - CD8B	MHC-I	Cell-Cell Contact	KEGG: hsa04514
Epithelial cells	T cells	HLA-E	CD8B	0.0111331	0	HLA-E_CD8B	HLA-E - CD8B	MHC-I	Cell-Cell Contact	KEGG: hsa04514
TREM1-_Myeloid	T cells	HLA-E	CD8B	0.0233401	0	HLA-E_CD8B	HLA-E - CD8B	MHC-I	Cell-Cell Contact	KEGG: hsa04514
B cells	T cells	HLA-E	CD8B	0.0190463	0	HLA-E_CD8B	HLA-E - CD8B	MHC-I	Cell-Cell Contact	KEGG: hsa04514
TREM1+_Myeloid	T cells	HLA-E	CD8B	0.0219605	0	HLA-E_CD8B	HLA-E - CD8B	MHC-I	Cell-Cell Contact	KEGG: hsa04514
ACTA2+_Stromal cells	T cells	HLA-E	CD8B	0.0127211	0	HLA-E_CD8B	HLA-E - CD8B	MHC-I	Cell-Cell Contact	KEGG: hsa04514
Mast cells	T cells	HLA-E	CD8B	0.0243201	0	HLA-E_CD8B	HLA-E - CD8B	MHC-I	Cell-Cell Contact	KEGG: hsa04514
ACTA2-_Stromal cells	T cells	HLA-E	CD8B	0.0140355	0	HLA-E_CD8B	HLA-E - CD8B	MHC-I	Cell-Cell Contact	KEGG: hsa04514
Endothelial cells	T cells	HLA-E	CD8B	0.0280195	0	HLA-E_CD8B	HLA-E - CD8B	MHC-I	Cell-Cell Contact	KEGG: hsa04514
Plasma B cells	T cells	HLA-F	CD8B	0.000971504	0	HLA-F_CD8B	HLA-F - CD8B	MHC-I	Cell-Cell Contact	KEGG: hsa04514
T cells	T cells	HLA-F	CD8B	0.00439486	0	HLA-F_CD8B	HLA-F - CD8B	MHC-I	Cell-Cell Contact	KEGG: hsa04514
Epithelial cells	T cells	HLA-F	CD8B	0.00262517	0	HLA-F_CD8B	HLA-F - CD8B	MHC-I	Cell-Cell Contact	KEGG: hsa04514
TREM1-_Myeloid	T cells	HLA-F	CD8B	0.00268676	0	HLA-F_CD8B	HLA-F - CD8B	MHC-I	Cell-Cell Contact	KEGG: hsa04514
TREM1+_Myeloid	T cells	HLA-F	CD8B	0.00253044	0	HLA-F_CD8B	HLA-F - CD8B	MHC-I	Cell-Cell Contact	KEGG: hsa04514
ACTA2+_Stromal cells	T cells	HLA-F	CD8B	0.00188399	0	HLA-F_CD8B	HLA-F - CD8B	MHC-I	Cell-Cell Contact	KEGG: hsa04514
Endothelial cells	T cells	HLA-F	CD8B	0.00336048	0	HLA-F_CD8B	HLA-F - CD8B	MHC-I	Cell-Cell Contact	KEGG: hsa04514
Plasma B cells	TREM1+_Myeloid	HLA-F	LILRB1	0.00040791	0	HLA-F_LILRB1	HLA-F - LILRB1	MHC-I	Cell-Cell Contact	PMID: 28484462
T cells	TREM1+_Myeloid	HLA-F	LILRB1	0.00184897	0	HLA-F_LILRB1	HLA-F - LILRB1	MHC-I	Cell-Cell Contact	PMID: 28484462
Epithelial cells	TREM1+_Myeloid	HLA-F	LILRB1	0.0011033	0	HLA-F_LILRB1	HLA-F - LILRB1	MHC-I	Cell-Cell Contact	PMID: 28484462
TREM1-_Myeloid	TREM1+_Myeloid	HLA-F	LILRB1	0.00112923	0	HLA-F_LILRB1	HLA-F - LILRB1	MHC-I	Cell-Cell Contact	PMID: 28484462
TREM1+_Myeloid	TREM1+_Myeloid	HLA-F	LILRB1	0.00106343	0	HLA-F_LILRB1	HLA-F - LILRB1	MHC-I	Cell-Cell Contact	PMID: 28484462
ACTA2+_Stromal cells	TREM1+_Myeloid	HLA-F	LILRB1	0.00079146	0	HLA-F_LILRB1	HLA-F - LILRB1	MHC-I	Cell-Cell Contact	PMID: 28484462
Endothelial cells	TREM1+_Myeloid	HLA-F	LILRB1	0.00141294	0	HLA-F_LILRB1	HLA-F - LILRB1	MHC-I	Cell-Cell Contact	PMID: 28484462
Plasma B cells	TREM1-_Myeloid	HLA-DPA1	CD4	0.00166581	0	HLA-DPA1_CD4	HLA-DPA1 - CD4	MHC-II	Cell-Cell Contact	KEGG: hsa04514
T cells	TREM1-_Myeloid	HLA-DPA1	CD4	0.00494746	0	HLA-DPA1_CD4	HLA-DPA1 - CD4	MHC-II	Cell-Cell Contact	KEGG: hsa04514
TREM1-_Myeloid	TREM1-_Myeloid	HLA-DPA1	CD4	0.0345518	0	HLA-DPA1_CD4	HLA-DPA1 - CD4	MHC-II	Cell-Cell Contact	KEGG: hsa04514
B cells	TREM1-_Myeloid	HLA-DPA1	CD4	0.0194146	0	HLA-DPA1_CD4	HLA-DPA1 - CD4	MHC-II	Cell-Cell Contact	KEGG: hsa04514
TREM1+_Myeloid	TREM1-_Myeloid	HLA-DPA1	CD4	0.0212887	0	HLA-DPA1_CD4	HLA-DPA1 - CD4	MHC-II	Cell-Cell Contact	KEGG: hsa04514
Mast cells	TREM1-_Myeloid	HLA-DPA1	CD4	0.00331334	0	HLA-DPA1_CD4	HLA-DPA1 - CD4	MHC-II	Cell-Cell Contact	KEGG: hsa04514
Endothelial cells	TREM1-_Myeloid	HLA-DPA1	CD4	0.00476997	0	HLA-DPA1_CD4	HLA-DPA1 - CD4	MHC-II	Cell-Cell Contact	KEGG: hsa04514
Plasma B cells	TREM1+_Myeloid	HLA-DPA1	CD4	0.00114276	0	HLA-DPA1_CD4	HLA-DPA1 - CD4	MHC-II	Cell-Cell Contact	KEGG: hsa04514
T cells	TREM1+_Myeloid	HLA-DPA1	CD4	0.00339752	0	HLA-DPA1_CD4	HLA-DPA1 - CD4	MHC-II	Cell-Cell Contact	KEGG: hsa04514
TREM1-_Myeloid	TREM1+_Myeloid	HLA-DPA1	CD4	0.0239507	0	HLA-DPA1_CD4	HLA-DPA1 - CD4	MHC-II	Cell-Cell Contact	KEGG: hsa04514
B cells	TREM1+_Myeloid	HLA-DPA1	CD4	0.0133934	0	HLA-DPA1_CD4	HLA-DPA1 - CD4	MHC-II	Cell-Cell Contact	KEGG: hsa04514
TREM1+_Myeloid	TREM1+_Myeloid	HLA-DPA1	CD4	0.014695	0	HLA-DPA1_CD4	HLA-DPA1 - CD4	MHC-II	Cell-Cell Contact	KEGG: hsa04514
Mast cells	TREM1+_Myeloid	HLA-DPA1	CD4	0.00227416	0	HLA-DPA1_CD4	HLA-DPA1 - CD4	MHC-II	Cell-Cell Contact	KEGG: hsa04514
Endothelial cells	TREM1+_Myeloid	HLA-DPA1	CD4	0.00327545	0	HLA-DPA1_CD4	HLA-DPA1 - CD4	MHC-II	Cell-Cell Contact	KEGG: hsa04514
T cells	TREM1-_Myeloid	HLA-DPB1	CD4	0.00448596	0	HLA-DPB1_CD4	HLA-DPB1 - CD4	MHC-II	Cell-Cell Contact	KEGG: hsa04514
TREM1-_Myeloid	TREM1-_Myeloid	HLA-DPB1	CD4	0.0315977	0	HLA-DPB1_CD4	HLA-DPB1 - CD4	MHC-II	Cell-Cell Contact	KEGG: hsa04514
B cells	TREM1-_Myeloid	HLA-DPB1	CD4	0.0179377	0	HLA-DPB1_CD4	HLA-DPB1 - CD4	MHC-II	Cell-Cell Contact	KEGG: hsa04514
TREM1+_Myeloid	TREM1-_Myeloid	HLA-DPB1	CD4	0.0194087	0	HLA-DPB1_CD4	HLA-DPB1 - CD4	MHC-II	Cell-Cell Contact	KEGG: hsa04514
Endothelial cells	TREM1-_Myeloid	HLA-DPB1	CD4	0.00382673	0	HLA-DPB1_CD4	HLA-DPB1 - CD4	MHC-II	Cell-Cell Contact	KEGG: hsa04514
T cells	TREM1+_Myeloid	HLA-DPB1	CD4	0.00308015	0	HLA-DPB1_CD4	HLA-DPB1 - CD4	MHC-II	Cell-Cell Contact	KEGG: hsa04514
TREM1-_Myeloid	TREM1+_Myeloid	HLA-DPB1	CD4	0.0218824	0	HLA-DPB1_CD4	HLA-DPB1 - CD4	MHC-II	Cell-Cell Contact	KEGG: hsa04514
B cells	TREM1+_Myeloid	HLA-DPB1	CD4	0.0123688	0	HLA-DPB1_CD4	HLA-DPB1 - CD4	MHC-II	Cell-Cell Contact	KEGG: hsa04514
TREM1+_Myeloid	TREM1+_Myeloid	HLA-DPB1	CD4	0.0133893	0	HLA-DPB1_CD4	HLA-DPB1 - CD4	MHC-II	Cell-Cell Contact	KEGG: hsa04514
Endothelial cells	TREM1+_Myeloid	HLA-DPB1	CD4	0.00262697	0	HLA-DPB1_CD4	HLA-DPB1 - CD4	MHC-II	Cell-Cell Contact	KEGG: hsa04514
TREM1-_Myeloid	TREM1-_Myeloid	HLA-DQA1	CD4	0.0175553	0	HLA-DQA1_CD4	HLA-DQA1 - CD4	MHC-II	Cell-Cell Contact	KEGG: hsa04514
B cells	TREM1-_Myeloid	HLA-DQA1	CD4	0.00557199	0	HLA-DQA1_CD4	HLA-DQA1 - CD4	MHC-II	Cell-Cell Contact	KEGG: hsa04514
TREM1+_Myeloid	TREM1-_Myeloid	HLA-DQA1	CD4	0.00895815	0	HLA-DQA1_CD4	HLA-DQA1 - CD4	MHC-II	Cell-Cell Contact	KEGG: hsa04514
TREM1-_Myeloid	TREM1+_Myeloid	HLA-DQA1	CD4	0.0121036	0	HLA-DQA1_CD4	HLA-DQA1 - CD4	MHC-II	Cell-Cell Contact	KEGG: hsa04514
B cells	TREM1+_Myeloid	HLA-DQA1	CD4	0.00382715	0	HLA-DQA1_CD4	HLA-DQA1 - CD4	MHC-II	Cell-Cell Contact	KEGG: hsa04514
TREM1+_Myeloid	TREM1+_Myeloid	HLA-DQA1	CD4	0.00615952	0	HLA-DQA1_CD4	HLA-DQA1 - CD4	MHC-II	Cell-Cell Contact	KEGG: hsa04514
Plasma B cells	TREM1-_Myeloid	HLA-DMA	CD4	0.000934955	0	HLA-DMA_CD4	HLA-DMA - CD4	MHC-II	Cell-Cell Contact	KEGG: hsa04514
TREM1-_Myeloid	TREM1-_Myeloid	HLA-DMA	CD4	0.0199741	0	HLA-DMA_CD4	HLA-DMA - CD4	MHC-II	Cell-Cell Contact	KEGG: hsa04514
B cells	TREM1-_Myeloid	HLA-DMA	CD4	0.00516142	0	HLA-DMA_CD4	HLA-DMA - CD4	MHC-II	Cell-Cell Contact	KEGG: hsa04514
TREM1+_Myeloid	TREM1-_Myeloid	HLA-DMA	CD4	0.0124365	0	HLA-DMA_CD4	HLA-DMA - CD4	MHC-II	Cell-Cell Contact	KEGG: hsa04514
Endothelial cells	TREM1-_Myeloid	HLA-DMA	CD4	0.00184019	0	HLA-DMA_CD4	HLA-DMA - CD4	MHC-II	Cell-Cell Contact	KEGG: hsa04514
Plasma B cells	TREM1+_Myeloid	HLA-DMA	CD4	0.000641242	0	HLA-DMA_CD4	HLA-DMA - CD4	MHC-II	Cell-Cell Contact	KEGG: hsa04514
TREM1-_Myeloid	TREM1+_Myeloid	HLA-DMA	CD4	0.0137818	0	HLA-DMA_CD4	HLA-DMA - CD4	MHC-II	Cell-Cell Contact	KEGG: hsa04514
B cells	TREM1+_Myeloid	HLA-DMA	CD4	0.00354469	0	HLA-DMA_CD4	HLA-DMA - CD4	MHC-II	Cell-Cell Contact	KEGG: hsa04514
TREM1+_Myeloid	TREM1+_Myeloid	HLA-DMA	CD4	0.00856058	0	HLA-DMA_CD4	HLA-DMA - CD4	MHC-II	Cell-Cell Contact	KEGG: hsa04514
Endothelial cells	TREM1+_Myeloid	HLA-DMA	CD4	0.00126246	0	HLA-DMA_CD4	HLA-DMA - CD4	MHC-II	Cell-Cell Contact	KEGG: hsa04514
TREM1-_Myeloid	TREM1-_Myeloid	HLA-DMB	CD4	0.0107324	0	HLA-DMB_CD4	HLA-DMB - CD4	MHC-II	Cell-Cell Contact	KEGG: hsa04514
TREM1+_Myeloid	TREM1-_Myeloid	HLA-DMB	CD4	0.00341297	0	HLA-DMB_CD4	HLA-DMB - CD4	MHC-II	Cell-Cell Contact	KEGG: hsa04514
TREM1-_Myeloid	TREM1+_Myeloid	HLA-DMB	CD4	0.00738363	0	HLA-DMB_CD4	HLA-DMB - CD4	MHC-II	Cell-Cell Contact	KEGG: hsa04514
TREM1+_Myeloid	TREM1+_Myeloid	HLA-DMB	CD4	0.00234262	0	HLA-DMB_CD4	HLA-DMB - CD4	MHC-II	Cell-Cell Contact	KEGG: hsa04514
TREM1-_Myeloid	TREM1-_Myeloid	HLA-DQA2	CD4	0.0170943	0	HLA-DQA2_CD4	HLA-DQA2 - CD4	MHC-II	Cell-Cell Contact	KEGG: hsa04514
B cells	TREM1-_Myeloid	HLA-DQA2	CD4	0.00558201	0	HLA-DQA2_CD4	HLA-DQA2 - CD4	MHC-II	Cell-Cell Contact	KEGG: hsa04514
TREM1+_Myeloid	TREM1-_Myeloid	HLA-DQA2	CD4	0.010298	0	HLA-DQA2_CD4	HLA-DQA2 - CD4	MHC-II	Cell-Cell Contact	KEGG: hsa04514
TREM1-_Myeloid	TREM1+_Myeloid	HLA-DQA2	CD4	0.0117841	0	HLA-DQA2_CD4	HLA-DQA2 - CD4	MHC-II	Cell-Cell Contact	KEGG: hsa04514
B cells	TREM1+_Myeloid	HLA-DQA2	CD4	0.00383404	0	HLA-DQA2_CD4	HLA-DQA2 - CD4	MHC-II	Cell-Cell Contact	KEGG: hsa04514
TREM1+_Myeloid	TREM1+_Myeloid	HLA-DQA2	CD4	0.00708376	0	HLA-DQA2_CD4	HLA-DQA2 - CD4	MHC-II	Cell-Cell Contact	KEGG: hsa04514
TREM1-_Myeloid	TREM1-_Myeloid	HLA-DOA	CD4	0.00138179	0	HLA-DOA_CD4	HLA-DOA - CD4	MHC-II	Cell-Cell Contact	KEGG: hsa04514
TREM1-_Myeloid	TREM1+_Myeloid	HLA-DOA	CD4	0.000947837	0	HLA-DOA_CD4	HLA-DOA - CD4	MHC-II	Cell-Cell Contact	KEGG: hsa04514
TREM1-_Myeloid	TREM1-_Myeloid	HLA-DQB1	CD4	0.0178109	0	HLA-DQB1_CD4	HLA-DQB1 - CD4	MHC-II	Cell-Cell Contact	KEGG: hsa04514
B cells	TREM1-_Myeloid	HLA-DQB1	CD4	0.00578223	0	HLA-DQB1_CD4	HLA-DQB1 - CD4	MHC-II	Cell-Cell Contact	KEGG: hsa04514
TREM1+_Myeloid	TREM1-_Myeloid	HLA-DQB1	CD4	0.0121483	0	HLA-DQB1_CD4	HLA-DQB1 - CD4	MHC-II	Cell-Cell Contact	KEGG: hsa04514
TREM1-_Myeloid	TREM1+_Myeloid	HLA-DQB1	CD4	0.0122808	0	HLA-DQB1_CD4	HLA-DQB1 - CD4	MHC-II	Cell-Cell Contact	KEGG: hsa04514
B cells	TREM1+_Myeloid	HLA-DQB1	CD4	0.00397181	0	HLA-DQB1_CD4	HLA-DQB1 - CD4	MHC-II	Cell-Cell Contact	KEGG: hsa04514
TREM1+_Myeloid	TREM1+_Myeloid	HLA-DQB1	CD4	0.00836141	0	HLA-DQB1_CD4	HLA-DQB1 - CD4	MHC-II	Cell-Cell Contact	KEGG: hsa04514
TREM1-_Myeloid	TREM1-_Myeloid	HLA-DRA	CD4	0.0397479	0	HLA-DRA_CD4	HLA-DRA - CD4	MHC-II	Cell-Cell Contact	KEGG: hsa04514
B cells	TREM1-_Myeloid	HLA-DRA	CD4	0.0300964	0	HLA-DRA_CD4	HLA-DRA - CD4	MHC-II	Cell-Cell Contact	KEGG: hsa04514
TREM1+_Myeloid	TREM1-_Myeloid	HLA-DRA	CD4	0.0318914	0	HLA-DRA_CD4	HLA-DRA - CD4	MHC-II	Cell-Cell Contact	KEGG: hsa04514
Endothelial cells	TREM1-_Myeloid	HLA-DRA	CD4	0.00538679	0	HLA-DRA_CD4	HLA-DRA - CD4	MHC-II	Cell-Cell Contact	KEGG: hsa04514
TREM1-_Myeloid	TREM1+_Myeloid	HLA-DRA	CD4	0.0275981	0	HLA-DRA_CD4	HLA-DRA - CD4	MHC-II	Cell-Cell Contact	KEGG: hsa04514
B cells	TREM1+_Myeloid	HLA-DRA	CD4	0.0208327	0	HLA-DRA_CD4	HLA-DRA - CD4	MHC-II	Cell-Cell Contact	KEGG: hsa04514
TREM1+_Myeloid	TREM1+_Myeloid	HLA-DRA	CD4	0.0220878	0	HLA-DRA_CD4	HLA-DRA - CD4	MHC-II	Cell-Cell Contact	KEGG: hsa04514
Endothelial cells	TREM1+_Myeloid	HLA-DRA	CD4	0.00369973	0	HLA-DRA_CD4	HLA-DRA - CD4	MHC-II	Cell-Cell Contact	KEGG: hsa04514
T cells	TREM1-_Myeloid	HLA-DRB1	CD4	0.00338515	0	HLA-DRB1_CD4	HLA-DRB1 - CD4	MHC-II	Cell-Cell Contact	KEGG: hsa04514
TREM1-_Myeloid	TREM1-_Myeloid	HLA-DRB1	CD4	0.032953	0	HLA-DRB1_CD4	HLA-DRB1 - CD4	MHC-II	Cell-Cell Contact	KEGG: hsa04514
B cells	TREM1-_Myeloid	HLA-DRB1	CD4	0.017233	0	HLA-DRB1_CD4	HLA-DRB1 - CD4	MHC-II	Cell-Cell Contact	KEGG: hsa04514
TREM1+_Myeloid	TREM1-_Myeloid	HLA-DRB1	CD4	0.0208005	0	HLA-DRB1_CD4	HLA-DRB1 - CD4	MHC-II	Cell-Cell Contact	KEGG: hsa04514
Mast cells	TREM1-_Myeloid	HLA-DRB1	CD4	0.00220496	0	HLA-DRB1_CD4	HLA-DRB1 - CD4	MHC-II	Cell-Cell Contact	KEGG: hsa04514
Endothelial cells	TREM1-_Myeloid	HLA-DRB1	CD4	0.0106817	0	HLA-DRB1_CD4	HLA-DRB1 - CD4	MHC-II	Cell-Cell Contact	KEGG: hsa04514
T cells	TREM1+_Myeloid	HLA-DRB1	CD4	0.0023235	0	HLA-DRB1_CD4	HLA-DRB1 - CD4	MHC-II	Cell-Cell Contact	KEGG: hsa04514
TREM1-_Myeloid	TREM1+_Myeloid	HLA-DRB1	CD4	0.0228308	0	HLA-DRB1_CD4	HLA-DRB1 - CD4	MHC-II	Cell-Cell Contact	KEGG: hsa04514
B cells	TREM1+_Myeloid	HLA-DRB1	CD4	0.0118802	0	HLA-DRB1_CD4	HLA-DRB1 - CD4	MHC-II	Cell-Cell Contact	KEGG: hsa04514
TREM1+_Myeloid	TREM1+_Myeloid	HLA-DRB1	CD4	0.0143557	0	HLA-DRB1_CD4	HLA-DRB1 - CD4	MHC-II	Cell-Cell Contact	KEGG: hsa04514
Mast cells	TREM1+_Myeloid	HLA-DRB1	CD4	0.00151288	0	HLA-DRB1_CD4	HLA-DRB1 - CD4	MHC-II	Cell-Cell Contact	KEGG: hsa04514
Endothelial cells	TREM1+_Myeloid	HLA-DRB1	CD4	0.0073486	0	HLA-DRB1_CD4	HLA-DRB1 - CD4	MHC-II	Cell-Cell Contact	KEGG: hsa04514
T cells	TREM1-_Myeloid	HLA-DRB5	CD4	0.00465534	0	HLA-DRB5_CD4	HLA-DRB5 - CD4	MHC-II	Cell-Cell Contact	KEGG: hsa04514
TREM1-_Myeloid	TREM1-_Myeloid	HLA-DRB5	CD4	0.032432	0	HLA-DRB5_CD4	HLA-DRB5 - CD4	MHC-II	Cell-Cell Contact	KEGG: hsa04514
B cells	TREM1-_Myeloid	HLA-DRB5	CD4	0.0190545	0	HLA-DRB5_CD4	HLA-DRB5 - CD4	MHC-II	Cell-Cell Contact	KEGG: hsa04514
TREM1+_Myeloid	TREM1-_Myeloid	HLA-DRB5	CD4	0.0221389	0	HLA-DRB5_CD4	HLA-DRB5 - CD4	MHC-II	Cell-Cell Contact	KEGG: hsa04514
Endothelial cells	TREM1-_Myeloid	HLA-DRB5	CD4	0.00466044	0	HLA-DRB5_CD4	HLA-DRB5 - CD4	MHC-II	Cell-Cell Contact	KEGG: hsa04514
T cells	TREM1+_Myeloid	HLA-DRB5	CD4	0.00319662	0	HLA-DRB5_CD4	HLA-DRB5 - CD4	MHC-II	Cell-Cell Contact	KEGG: hsa04514
TREM1-_Myeloid	TREM1+_Myeloid	HLA-DRB5	CD4	0.0224661	0	HLA-DRB5_CD4	HLA-DRB5 - CD4	MHC-II	Cell-Cell Contact	KEGG: hsa04514
B cells	TREM1+_Myeloid	HLA-DRB5	CD4	0.0131435	0	HLA-DRB5_CD4	HLA-DRB5 - CD4	MHC-II	Cell-Cell Contact	KEGG: hsa04514
TREM1+_Myeloid	TREM1+_Myeloid	HLA-DRB5	CD4	0.0152859	0	HLA-DRB5_CD4	HLA-DRB5 - CD4	MHC-II	Cell-Cell Contact	KEGG: hsa04514
Endothelial cells	TREM1+_Myeloid	HLA-DRB5	CD4	0.00320013	0	HLA-DRB5_CD4	HLA-DRB5 - CD4	MHC-II	Cell-Cell Contact	KEGG: hsa04514
Epithelial cells	Epithelial cells	MPZL1	MPZL1	0.000400588	0	MPZL1_MPZL1	MPZL1 - MPZL1	MPZ	Cell-Cell Contact	KEGG: hsa04514
ACTA2+_Stromal cells	Epithelial cells	MPZL1	MPZL1	0.000748241	0	MPZL1_MPZL1	MPZL1 - MPZL1	MPZ	Cell-Cell Contact	KEGG: hsa04514
ACTA2-_Stromal cells	Epithelial cells	MPZL1	MPZL1	0.000909616	0	MPZL1_MPZL1	MPZL1 - MPZL1	MPZ	Cell-Cell Contact	KEGG: hsa04514
Epithelial cells	ACTA2+_Stromal cells	MPZL1	MPZL1	0.000748241	0	MPZL1_MPZL1	MPZL1 - MPZL1	MPZ	Cell-Cell Contact	KEGG: hsa04514
ACTA2+_Stromal cells	ACTA2+_Stromal cells	MPZL1	MPZL1	0.00139719	0	MPZL1_MPZL1	MPZL1 - MPZL1	MPZ	Cell-Cell Contact	KEGG: hsa04514
ACTA2-_Stromal cells	ACTA2+_Stromal cells	MPZL1	MPZL1	0.00169828	0	MPZL1_MPZL1	MPZL1 - MPZL1	MPZ	Cell-Cell Contact	KEGG: hsa04514
Epithelial cells	ACTA2-_Stromal cells	MPZL1	MPZL1	0.000909616	0	MPZL1_MPZL1	MPZL1 - MPZL1	MPZ	Cell-Cell Contact	KEGG: hsa04514
ACTA2+_Stromal cells	ACTA2-_Stromal cells	MPZL1	MPZL1	0.00169828	0	MPZL1_MPZL1	MPZL1 - MPZL1	MPZ	Cell-Cell Contact	KEGG: hsa04514
ACTA2-_Stromal cells	ACTA2-_Stromal cells	MPZL1	MPZL1	0.00206413	0	MPZL1_MPZL1	MPZL1 - MPZL1	MPZ	Cell-Cell Contact	KEGG: hsa04514
Epithelial cells	T cells	NECTIN2	TIGIT	0.00152295	0	NECTIN2_TIGIT	NECTIN2 - TIGIT	NECTIN	Cell-Cell Contact	KEGG: hsa04514
TREM1+_Myeloid	T cells	NECTIN2	TIGIT	0.00164171	0	NECTIN2_TIGIT	NECTIN2 - TIGIT	NECTIN	Cell-Cell Contact	KEGG: hsa04514
ACTA2+_Stromal cells	T cells	NECTIN2	TIGIT	0.00172612	0	NECTIN2_TIGIT	NECTIN2 - TIGIT	NECTIN	Cell-Cell Contact	KEGG: hsa04514
Endothelial cells	T cells	NECTIN2	TIGIT	0.0032138	0	NECTIN2_TIGIT	NECTIN2 - TIGIT	NECTIN	Cell-Cell Contact	KEGG: hsa04514
Endothelial cells	ACTA2+_Stromal cells	JAG1	NOTCH3	0.0011232	0	JAG1_NOTCH3	JAG1 - NOTCH3	NOTCH	Cell-Cell Contact	PMID: 22353464
Endothelial cells	Endothelial cells	JAG1	NOTCH4	0.00197357	0	JAG1_NOTCH4	JAG1 - NOTCH4	NOTCH	Cell-Cell Contact	PMID: 22353464
TREM1-_Myeloid	TREM1-_Myeloid	PECAM1	PECAM1	0.000535851	0	PECAM1_PECAM1	PECAM1 - PECAM1	PECAM1	Cell-Cell Contact	KEGG: hsa04514
TREM1+_Myeloid	TREM1-_Myeloid	PECAM1	PECAM1	0.000820863	0	PECAM1_PECAM1	PECAM1 - PECAM1	PECAM1	Cell-Cell Contact	KEGG: hsa04514
Endothelial cells	TREM1-_Myeloid	PECAM1	PECAM1	0.0104962	0	PECAM1_PECAM1	PECAM1 - PECAM1	PECAM1	Cell-Cell Contact	KEGG: hsa04514
TREM1-_Myeloid	TREM1+_Myeloid	PECAM1	PECAM1	0.000820863	0	PECAM1_PECAM1	PECAM1 - PECAM1	PECAM1	Cell-Cell Contact	KEGG: hsa04514
TREM1+_Myeloid	TREM1+_Myeloid	PECAM1	PECAM1	0.00125728	0	PECAM1_PECAM1	PECAM1 - PECAM1	PECAM1	Cell-Cell Contact	KEGG: hsa04514
Endothelial cells	TREM1+_Myeloid	PECAM1	PECAM1	0.0159942	0	PECAM1_PECAM1	PECAM1 - PECAM1	PECAM1	Cell-Cell Contact	KEGG: hsa04514
TREM1-_Myeloid	Endothelial cells	PECAM1	PECAM1	0.0104962	0	PECAM1_PECAM1	PECAM1 - PECAM1	PECAM1	Cell-Cell Contact	KEGG: hsa04514
TREM1+_Myeloid	Endothelial cells	PECAM1	PECAM1	0.0159942	0	PECAM1_PECAM1	PECAM1 - PECAM1	PECAM1	Cell-Cell Contact	KEGG: hsa04514
Endothelial cells	Endothelial cells	PECAM1	PECAM1	0.173465	0	PECAM1_PECAM1	PECAM1 - PECAM1	PECAM1	Cell-Cell Contact	KEGG: hsa04514
Endothelial cells	Endothelial cells	PTPRM	PTPRM	0.00355672	0	PTPRM_PTPRM	PTPRM - PTPRM	PTPRM	Cell-Cell Contact	KEGG: hsa04514
Mast cells	Epithelial cells	SEMA4D	PLXNB2	0.000727791	0	SEMA4D_PLXNB2	SEMA4D - PLXNB2	SEMA4	Cell-Cell Contact	PMID: 27533782
ACTA2+_Stromal cells	TREM1+_Myeloid	THY1	ITGAM_ITGB2	0.017902	0	THY1_ITGAM_ITGB2	THY1 - (ITGAM+ITGB2)	THY1	Cell-Cell Contact	PMID: 15850796
ACTA2-_Stromal cells	TREM1+_Myeloid	THY1	ITGAM_ITGB2	0.0170017	0	THY1_ITGAM_ITGB2	THY1 - (ITGAM+ITGB2)	THY1	Cell-Cell Contact	PMID: 15850796
ACTA2+_Stromal cells	TREM1-_Myeloid	THY1	ITGAX_ITGB2	0.0185047	0	THY1_ITGAX_ITGB2	THY1 - (ITGAX+ITGB2)	THY1	Cell-Cell Contact	PMID: 15850796
ACTA2-_Stromal cells	TREM1-_Myeloid	THY1	ITGAX_ITGB2	0.0175746	0	THY1_ITGAX_ITGB2	THY1 - (ITGAX+ITGB2)	THY1	Cell-Cell Contact	PMID: 15850796
ACTA2+_Stromal cells	TREM1+_Myeloid	THY1	ITGAX_ITGB2	0.0255989	0	THY1_ITGAX_ITGB2	THY1 - (ITGAX+ITGB2)	THY1	Cell-Cell Contact	PMID: 15850796
ACTA2-_Stromal cells	TREM1+_Myeloid	THY1	ITGAX_ITGB2	0.0243211	0	THY1_ITGAX_ITGB2	THY1 - (ITGAX+ITGB2)	THY1	Cell-Cell Contact	PMID: 15850796
T cells	Epithelial cells	TIGIT	NECTIN2	0.00152295	0	TIGIT_NECTIN2	TIGIT - NECTIN2	TIGIT	Cell-Cell Contact	PMID: 1313846; PMID:24987108
T cells	TREM1+_Myeloid	TIGIT	NECTIN2	0.00164171	0	TIGIT_NECTIN2	TIGIT - NECTIN2	TIGIT	Cell-Cell Contact	PMID: 1313846; PMID:24987108
T cells	ACTA2+_Stromal cells	TIGIT	NECTIN2	0.00172612	0	TIGIT_NECTIN2	TIGIT - NECTIN2	TIGIT	Cell-Cell Contact	PMID: 1313846; PMID:24987108
T cells	Endothelial cells	TIGIT	NECTIN2	0.0032138	0	TIGIT_NECTIN2	TIGIT - NECTIN2	TIGIT	Cell-Cell Contact	PMID: 1313846; PMID:24987108
